# Supplementary material for: Former smoking associated with epigenetic modifications in human granulosa cells among women undergoing assisted reproduction
Source: Sci Rep. 2024 Feb 29;14:5009. doi: 10.1038/s41598-024-54957-2 (PMC10904848; doi:10.1038/s41598-024-54957-2)
Supplement: Supplementary file 2 — Supplementary Tables. [file 41598_2024_54957_MOESM2_ESM.xlsx]

## Sheet: Excel Table S1
Excel Table S1. Eighty-one differentially methylated CpGs identified in former smokers compared to never smoker (FDR < 0.05). The epigenome-wide association study models were adjusted for age at enrollment, ovarian stimulation protocol, and three surrogate variables.
CpG ID	Effect Size(%)	Std. Err	p-Value	FDR	Chr	Pos	Gene	Region
cg04929165	1.6	0.0023	4.62e-13	<0.0001	chr1	186807235	PLA2G4A	5'UTR
cg25388562	6.6	0.0109	1.53e-09	0.0004	chr12	119060216	-	-
cg22675767	3.5	0.0059	3.57e-09	0.0006	chr1	1234367	ACAP3	Body
cg12914013	4.7	0.0082	8.7e-09	0.0010	chr11	2938034	SLC22A18	Body
cg00961944	4.8	0.0085	2.25e-08	0.0021	chr19	34245882	CHST8	Body
cg11062120	2.8	0.0052	6.48e-08	0.0034	chr6	43851620	-	-
cg11499629	6.1	0.0113	5.96e-08	0.0034	chr8	140646360	KCNK9	Body
cg19981005	-3	0.0056	5.28e-08	0.0034	chr13	32877922	ZAR1L	3'UTR
cg08448219	1.9	0.0035	4.81e-08	0.0034	chr16	57695718	ADGRG1	Body
cg15733603	-6.2	0.0115	7.29e-08	0.0035	chr14	96863448	AK7	Body
cg18287616	1	0.0019	9.3e-08	0.0040	chr10	34495184	PARD3	Body
cg02287693	8	0.0150	1.17e-07	0.0046	chr22	46276479	-	-
cg13721464	-2.5	0.0047	1.54e-07	0.0056	chr1	112257233	RAP1A	3'UTR
cg06727198	2.8	0.0054	1.96e-07	0.0066	chr1	1027729	C1orf159	5'UTR
cg03264995	5	0.0096	2.21e-07	0.0070	chr17	73696872	SAP30BP	Body
cg01957971	4.6	0.0089	2.59e-07	0.0077	chr8	26214431	PPP2R2A	Body
cg00114159	-2.4	0.0046	2.86e-07	0.0080	chr16	85316101	-	-
cg14108079	-4.5	0.0088	3.46e-07	0.0091	chr16	70686806	IL34	Body
cg25711701	4.8	0.0094	3.95e-07	0.0099	chr18	8420876	-	-
cg00336934	-3	0.0060	5.03e-07	0.0119	chr15	28369063	HERC2	Body
cg21754210	2.1	0.0043	6.74e-07	0.0152	chr22	20025828	TANGO2	5'UTR;Body
cg04254052	5.6	0.0113	8.22e-07	0.0170	chr5	170029226	KCNIP1	5'UTR;Body
cg13494951	3.9	0.0078	8.1e-07	0.0170	chr7	24981816	OSBPL3	5'UTR
cg00516966	5.1	0.0105	1.01e-06	0.0187	chr17	19651653	ALDH3A1	5'UTR;1stExon
cg22892428	2.3	0.0048	1.03e-06	0.0187	chr22	39684616	-	-
cg18842704	1.5	0.0031	1.01e-06	0.0187	chr22	40660813	TNRC6B	Body
cg21757542	3.7	0.0076	1.11e-06	0.0189	chr3	9189443	SRGAP3	Body
cg25899595	-4.2	0.0087	1.25e-06	0.0189	chr15	66135417	-	-
cg07099998	3.1	0.0063	1.12e-06	0.0189	chr16	24856891	SLC5A11	TSS1500
cg19308930	7.9	0.0162	1.18e-06	0.0189	chr19	44085527	PINLYP	Body;ExonBnd
cg19753641	3.5	0.0073	1.27e-06	0.0189	chr19	49840176	CD37	Body;5'UTR
cg12256336	-3.2	0.0066	1.2e-06	0.0189	chr21	37565764	DOPEY2	Body
cg03261040	-7.1	0.0146	1.36e-06	0.0195	chr12	31724182	DENND5B	Body;5'UTR
cg26938013	4	0.0082	1.44e-06	0.0195	chr14	69015199	RAD51L1	Body
cg06555548	1.3	0.0028	1.4e-06	0.0195	chr22	19053572	DGCR2	Body
cg14371439	4.8	0.0099	1.49e-06	0.0196	chr20	17674579	BANF2	Body
cg07686906	3.3	0.0068	1.61e-06	0.0206	chr1	3353825	PRDM16	3'UTR
cg05301556	6.2	0.0130	1.67e-06	0.0209	chr17	43971177	MAPT;LOC100128977	TSS1500;Body
cg17254229	1.9	0.0039	1.78e-06	0.0217	chr2	121336713	-	-
cg02916409	4.2	0.0088	1.87e-06	0.0221	chr16	2510063	C16orf59	TSS200
cg04584894	7.3	0.0154	1.97e-06	0.0228	chr2	103305353	SLC9A2	Body
cg13993643	7.2	0.0152	2.17e-06	0.0245	chr19	34013247	PEPD	TSS1500
cg11167993	-4.1	0.0086	2.28e-06	0.0252	chr20	62654807	PRPF6	Body
cg18285819	2	0.0042	2.42e-06	0.0261	chr7	30736630	-	-
cg14635406	5.6	0.0120	2.55e-06	0.0263	chr10	123829210	TACC2	Body
cg11340260	4	0.0084	2.52e-06	0.0263	chr17	4835476	GP1BA	TSS200
cg25509259	1.3	0.0028	2.79e-06	0.0265	chr1	218949286	MIR548F3	Body
cg15611112	3.1	0.0067	2.73e-06	0.0265	chr6	44126075	CAPN11	TSS1500
cg22875371	5.1	0.0109	2.64e-06	0.0265	chr10	50953526	OGDHL	ExonBnd;Body
cg23667572	2.5	0.0053	2.78e-06	0.0265	chr19	11170597	SMARCA4	Body
cg13487862	3.4	0.0072	2.9e-06	0.0266	chr3	48466625	PLXNB1	5'UTR
cg14957346	5	0.0107	2.97e-06	0.0266	chr17	39943439	JUP	TSS1500
cg18739740	3.2	0.0068	2.97e-06	0.0266	chr22	40333226	GRAP2	5'UTR
cg19745317	3.6	0.0077	3.55e-06	0.0312	chr1	53789112	LRP8	Body
cg17010296	4	0.0087	3.67e-06	0.0316	chr9	33445355	AQP3	Body
cg07422861	-4.9	0.0107	3.83e-06	0.0319	chr5	151133468	ATOX1	Body
cg13388131	1.9	0.0042	3.77e-06	0.0319	chr11	62211493	AHNAK	Body
cg18005945	-3	0.0066	3.99e-06	0.0327	chr22	21458402	BCRP2	Body
cg26118821	3.7	0.0082	4.37e-06	0.0346	chr8	18541529	PSD3	Body
cg08028026	4.2	0.0092	4.37e-06	0.0346	chr19	39686583	NCCRP1	TSS1500
cg16118778	1.9	0.0042	4.53e-06	0.0347	chr9	137637045	COL5A1	Body
cg27651220	-2.4	0.0052	4.5e-06	0.0347	chr16	87641133	JPH3	Body
cg24966502	5.5	0.0121	4.64e-06	0.0349	chr3	197686440	LMLN;IQCG	TSS1500;5'UTR
cg13894889	-2.7	0.0059	5.41e-06	0.0396	chr6	39871301	DAAM2	3'UTR
cg01564661	6.8	0.0149	5.43e-06	0.0396	chr14	105942636	CRIP2	Body
cg11724156	-6.1	0.0134	5.51e-06	0.0396	chr7	99010535	BUD31	Body
cg22949562	6.8	0.0150	5.67e-06	0.0401	chr19	17951967	JAK3	Body
cg03487739	1.1	0.0023	5.8e-06	0.0405	chr11	1439920	BRSK2	Body;5'UTR
cg01159097	2.8	0.0062	5.93e-06	0.0408	chr17	74303724	QRICH2	5'UTR;1stExon
cg27289628	4.9	0.0107	6.06e-06	0.0411	chr19	29458302	LOC148145	Body
cg18561676	-5.5	0.0121	6.73e-06	0.0434	chr1	148855262	-	-
cg06370827	4.7	0.0104	6.57e-06	0.0434	chr4	148981971	ARHGAP10	Body
cg18721888	4	0.0089	6.74e-06	0.0434	chr6	31627126	C6orf47	1stExon
cg13914417	3.7	0.0081	6.76e-06	0.0434	chr16	67022423	CES4A	TSS200
cg20127288	-2.1	0.0047	7.06e-06	0.0441	chr3	128792742	-	-
cg18700199	2.6	0.0059	6.97e-06	0.0441	chr19	12792002	DHPS	Body
cg00181889	1.8	0.0040	7.16e-06	0.0441	chr4	154261731	-	-
cg12660092	4.9	0.0110	7.96e-06	0.0484	chr4	6557541	PPP2R2C	TSS200;5'UTR
cg13820939	4.1	0.0092	8.43e-06	0.0495	chr1	26651498	AIM1L	Body
cg12905788	-5.4	0.0120	8.29e-06	0.0495	chr2	101622845	RPL31	3'UTR;Body
cg05552223	2.8	0.0062	8.45e-06	0.0495	chr22	42001849	DESI1	Body

## Sheet: Excel Table S2
Excel Table S2. The full results of epigenome-wide association study of former smoking. The models were adjusted for age at enrollment, ovarian stimulation protocol, and three surrogate variables.
CpG ID	Effect Size(%)	Std. Err	p-value	FDR	Chr	Pos	Gene	Region
cg16269199	3.5	0.0200	8.17e-02	0.8649	chr1	10850	DDX11L1	TSS1500
cg24669183	1.2	0.0093	2.08e-01	0.9587	chr1	534242	-	-
cg26679879	1.6	0.0171	3.5e-01	0.9892	chr1	564501	LOC101928626	TSS200
cg22519184	1.6	0.0184	3.87e-01	0.9942	chr1	564504	LOC101928626	TSS200
cg15560884	1.1	0.0068	9.67e-02	0.8845	chr1	710097	-	-
cg10692041	-1.6	0.0095	9.68e-02	0.8845	chr1	716245	-	-
cg15979415	1.5	0.0168	3.62e-01	0.9912	chr1	753223	FAM87B	Body
cg11954957	-3.8	0.0130	3.01e-03	0.4095	chr1	758829	-	-
cg04747364	-0.4	0.0107	7.21e-01	1.0000	chr1	769886	LINC01128	Body
cg16736630	-0.6	0.0090	5.37e-01	1.0000	chr1	779995	LOC643837	Body
cg06325811	-1.8	0.0228	4.3e-01	0.9972	chr1	796328	-	-
cg05898754	1.9	0.0386	6.28e-01	1.0000	chr1	805102	FAM41C	Body
cg03128332	0.8	0.0128	5.28e-01	1.0000	chr1	805338	FAM41C	Body
cg17698174	-2	0.0184	2.84e-01	0.9812	chr1	805746	FAM41C	Body
cg13832055	-0.7	0.0129	5.75e-01	1.0000	chr1	806051	FAM41C	Body
cg05475702	-2.6	0.0148	7.25e-02	0.8488	chr1	812248	FAM41C	TSS200
cg18147296	0.7	0.0111	5.56e-01	1.0000	chr1	812539	FAM41C	TSS1500
cg05597748	1.2	0.0159	4.49e-01	0.9992	chr1	812679	FAM41C	TSS1500
cg10988531	0.9	0.0203	6.72e-01	1.0000	chr1	813317	FAM41C	TSS1500
cg05321646	-0.7	0.0186	6.99e-01	1.0000	chr1	824844	-	-
cg13938959	0.2	0.0146	8.72e-01	1.0000	chr1	834183	-	-
cg12445832	3.6	0.0167	3.23e-02	0.7376	chr1	834295	-	-
cg23999112	-0.2	0.0091	8.56e-01	1.0000	chr1	834356	-	-
cg11527153	0.1	0.0071	9.04e-01	1.0000	chr1	837536	-	-
cg04195702	0.5	0.0048	3.33e-01	0.9873	chr1	838486	-	-
cg01062849	0.3	0.0043	4.38e-01	0.9979	chr1	838731	-	-
cg08128007	2.3	0.0179	1.91e-01	0.9533	chr1	839435	-	-
cg23733394	0.9	0.0264	7.42e-01	1.0000	chr1	839752	-	-
cg13924672	-0.5	0.0097	6.18e-01	1.0000	chr1	840931	-	-
cg20501011	-0.9	0.0189	6.44e-01	1.0000	chr1	841067	-	-
cg13565718	-0.7	0.0082	3.85e-01	0.9937	chr1	841289	-	-
cg08900511	2	0.0095	3.53e-02	0.7513	chr1	843581	-	-
cg04364728	-0.2	0.0166	9.21e-01	1.0000	chr1	845810	-	-
cg05151709	1.5	0.0160	3.54e-01	0.9900	chr1	846155	-	-
cg08546707	0.8	0.0199	6.71e-01	1.0000	chr1	846195	-	-
cg20825023	1.4	0.0097	1.45e-01	0.9289	chr1	846742	-	-
cg12549180	1.1	0.0108	3.16e-01	0.9851	chr1	847816	-	-
cg11851804	-0.2	0.0190	9.3e-01	1.0000	chr1	848379	-	-
cg06623778	1.3	0.0190	4.85e-01	1.0000	chr1	848409	-	-
cg08186992	1	0.0212	6.24e-01	1.0000	chr1	848523	-	-
cg21407818	0.7	0.0060	2.24e-01	0.9652	chr1	853925	FLJ39609	Body
cg08029603	0	0.0103	9.89e-01	1.0000	chr1	854824	FLJ39609	TSS200
cg16347928	0.3	0.0068	6.27e-01	1.0000	chr1	854838	FLJ39609	TSS200
cg22699361	-3.2	0.0195	1.02e-01	0.8898	chr1	854918	FLJ39609	TSS200
cg03890988	0.9	0.0117	4.45e-01	0.9987	chr1	854951	FLJ39609	TSS200
cg21786289	-2.8	0.0158	7.81e-02	0.8589	chr1	854966	FLJ39609	TSS200
cg13176867	1.5	0.0191	4.24e-01	0.9970	chr1	855425	FLJ39609	TSS1500
cg15105996	1.2	0.0311	6.98e-01	1.0000	chr1	855445	FLJ39609	TSS1500
cg02565062	0.5	0.0142	7.34e-01	1.0000	chr1	855544	FLJ39609	TSS1500
cg27050229	-0.9	0.0067	1.99e-01	0.9561	chr1	856693	-	-
cg06931612	0.4	0.0130	7.29e-01	1.0000	chr1	856914	-	-
cg11407801	0.2	0.0082	8.54e-01	1.0000	chr1	857657	-	-
cg01197763	1.7	0.0129	1.84e-01	0.9505	chr1	858362	-	-
cg01789792	0.4	0.0105	7.37e-01	1.0000	chr1	858547	-	-
cg05527507	-0.6	0.0037	9.79e-02	0.8854	chr1	861265	SAMD11	5'UTR
cg14324200	0	0.0050	9.63e-01	1.0000	chr1	861317	SAMD11	5'UTR
cg13856810	1.2	0.0210	5.6e-01	1.0000	chr1	861886	SAMD11	Body
cg02896266	-1.4	0.0192	4.82e-01	1.0000	chr1	864879	SAMD11	Body
cg13806162	0.7	0.0100	4.58e-01	0.9993	chr1	865013	SAMD11	Body
cg23225454	0.8	0.0187	6.71e-01	1.0000	chr1	865583	SAMD11	Body
cg00976181	1.8	0.0215	4.07e-01	0.9963	chr1	865860	SAMD11	Body
cg10711230	0.5	0.0104	6.48e-01	1.0000	chr1	867031	SAMD11	Body
cg00145911	-0.4	0.0196	8.25e-01	1.0000	chr1	867938	SAMD11	Body
cg14156792	-2.1	0.0146	1.56e-01	0.9365	chr1	870958	SAMD11	Body
cg24997886	0.7	0.0170	6.59e-01	1.0000	chr1	871033	SAMD11	Body
cg01727431	-0.7	0.0180	6.97e-01	1.0000	chr1	871057	SAMD11	Body
cg10146935	-0.2	0.0035	5.04e-01	1.0000	chr1	871308	SAMD11	Body
cg02439789	0.3	0.0119	8e-01	1.0000	chr1	871441	SAMD11	Body
cg24362661	-2	0.0133	1.34e-01	0.9191	chr1	871546	SAMD11	Body
cg05819296	0.3	0.0165	8.58e-01	1.0000	chr1	871980	SAMD11	Body
cg00582671	0.9	0.0182	6.09e-01	1.0000	chr1	872235	SAMD11	Body
cg06036236	0.2	0.0175	9.3e-01	1.0000	chr1	872737	SAMD11	Body
cg03521652	1.6	0.0136	2.31e-01	0.9680	chr1	874601	SAMD11	Body
cg13904806	-1.8	0.0149	2.32e-01	0.9681	chr1	874697	SAMD11	Body
cg04121631	-0.1	0.0158	9.62e-01	1.0000	chr1	875345	SAMD11	Body
cg23112672	0.3	0.0035	3.86e-01	0.9940	chr1	876199	SAMD11	Body
cg19669771	-0.5	0.0068	4.53e-01	0.9993	chr1	876454	SAMD11	Body
cg12454161	-0.6	0.0118	6.38e-01	1.0000	chr1	876551	SAMD11	Body
cg10827460	-0.3	0.0034	3.36e-01	0.9876	chr1	879375	SAMD11	Body
cg15742605	0.1	0.0085	8.7e-01	1.0000	chr1	879383	SAMD11	Body
cg09756115	1.2	0.0154	4.26e-01	0.9971	chr1	879415	SAMD11	Body
cg23731742	-1.3	0.0084	1.09e-01	0.8965	chr1	879958	NOC2L;SAMD11	3'UTR
cg06511482	-0.9	0.0100	3.51e-01	0.9893	chr1	882546	NOC2L	Body
cg17153432	-0.3	0.0102	7.7e-01	1.0000	chr1	883538	NOC2L	Body
cg00113194	1.9	0.0091	3.28e-02	0.7403	chr1	884869	NOC2L	Body
cg02968844	0.5	0.0074	5.32e-01	1.0000	chr1	884964	NOC2L	Body
cg20322444	-0.7	0.0119	5.75e-01	1.0000	chr1	886441	NOC2L	Body
cg09555360	0.8	0.0052	1.15e-01	0.9035	chr1	888413	NOC2L	Body
cg07701223	0.1	0.0063	8.18e-01	1.0000	chr1	888957	NOC2L	Body
cg13060902	1.7	0.0048	4.16e-04	0.2145	chr1	889215	NOC2L	Body
cg21830050	3.1	0.0101	2.01e-03	0.3610	chr1	891193	NOC2L	Body
cg15684274	-0.4	0.0082	6.44e-01	1.0000	chr1	892857	NOC2L	Body
cg16005420	1.6	0.0126	1.94e-01	0.9541	chr1	892914	NOC2L	Body
cg02452688	2.2	0.0106	3.95e-02	0.7685	chr1	893414	NOC2L	Body
cg09789536	1	0.0095	3.1e-01	0.9842	chr1	896226	KLHL17	Body
cg07582955	0.9	0.0122	4.57e-01	0.9993	chr1	896763	KLHL17	Body
cg16968662	2	0.0117	9.4e-02	0.8812	chr1	897308	KLHL17	Body
cg07696918	2.4	0.0202	2.36e-01	0.9695	chr1	897500	KLHL17	Body
cg07236207	0.9	0.0086	2.73e-01	0.9801	chr1	897949	KLHL17	Body
cg08198173	0.1	0.0154	9.63e-01	1.0000	chr1	898670	KLHL17	Body
cg01108617	1.2	0.0121	3.06e-01	0.9839	chr1	898744	KLHL17	Body
cg03148373	-0.6	0.0131	6.35e-01	1.0000	chr1	898852	KLHL17	Body
cg01930745	-1.3	0.0179	4.67e-01	0.9994	chr1	899182	KLHL17	Body
cg14860707	-0.5	0.0172	7.71e-01	1.0000	chr1	899515	KLHL17	Body
cg14997037	4.1	0.0192	3.09e-02	0.7300	chr1	900550	KLHL17;PLEKHN1	Body;TSS1500
cg15648958	-0.4	0.0069	5.4e-01	1.0000	chr1	900832	PLEKHN1;KLHL17	TSS1500;3'UTR
cg00328058	-1.2	0.0179	4.9e-01	1.0000	chr1	901062	PLEKHN1;KLHL17	TSS1500;3'UTR
cg02835406	0.2	0.0096	8.46e-01	1.0000	chr1	901287	PLEKHN1	TSS1500
cg25742326	-1.4	0.0336	6.82e-01	1.0000	chr1	901449	PLEKHN1	TSS1500
cg07390924	-1.3	0.0105	2.33e-01	0.9686	chr1	901725	PLEKHN1	TSS200
cg10110857	0	0.0071	9.44e-01	1.0000	chr1	901755	PLEKHN1	TSS200
cg10375192	-1	0.0128	4.4e-01	0.9984	chr1	901799	PLEKHN1	TSS200
cg06324192	-0.4	0.0146	7.89e-01	1.0000	chr1	903543	PLEKHN1	Body
cg23493227	-0.5	0.0073	4.75e-01	1.0000	chr1	905250	PLEKHN1	Body
cg23207077	1	0.0197	6.14e-01	1.0000	chr1	905988	PLEKHN1	Body
cg24396605	1.5	0.0198	4.49e-01	0.9992	chr1	906122	PLEKHN1	Body;ExonBnd
cg22381068	-1.4	0.0156	3.66e-01	0.9914	chr1	906363	PLEKHN1	Body
cg07195057	2.5	0.0221	2.54e-01	0.9753	chr1	907118	PLEKHN1	Body
cg06818851	0	0.0117	9.88e-01	1.0000	chr1	907708	PLEKHN1	Body
cg10175834	0	0.0211	9.83e-01	1.0000	chr1	908749	PLEKHN1	Body
cg20691282	0	0.0147	9.95e-01	1.0000	chr1	908754	PLEKHN1	Body
cg16352072	0.3	0.0230	8.96e-01	1.0000	chr1	910223	PLEKHN1	3'UTR
cg05505459	1.6	0.0236	5.09e-01	1.0000	chr1	911995	C1orf170	Body
cg08843537	3.5	0.0223	1.21e-01	0.9093	chr1	914382	C1orf170	Body
cg22348654	3.2	0.0148	2.88e-02	0.7203	chr1	916058	C1orf170	Body
cg18166741	1.1	0.0212	6.07e-01	1.0000	chr1	916346	C1orf170	Body
cg22699004	2.4	0.0124	5.56e-02	0.8128	chr1	916498	C1orf170	Body
cg09582238	8	0.0336	1.7e-02	0.6452	chr1	916663	PERM1	Body;5'UTR
cg22599150	0.9	0.0179	6.28e-01	1.0000	chr1	917118	C1orf170	Body
cg20869814	-0.7	0.0262	7.77e-01	1.0000	chr1	917453	PERM1	5'UTR;1stExon
cg22579372	0.2	0.0146	9.04e-01	1.0000	chr1	917548	PERM1	TSS200
cg22583825	-1.3	0.0145	3.81e-01	0.9933	chr1	917571	PERM1	TSS200
cg11235921	-1.6	0.0099	1.13e-01	0.9014	chr1	917819	C1orf170	TSS1500
cg11782208	2.3	0.0158	1.51e-01	0.9330	chr1	917892	C1orf170	TSS1500
cg00380574	-3.9	0.0276	1.55e-01	0.9356	chr1	918689	PERM1	TSS1500
cg10381813	-5.3	0.0176	2.49e-03	0.3854	chr1	918696	C1orf170	TSS1500
cg15628028	1.9	0.0210	3.68e-01	0.9918	chr1	919200	-	-
cg03394722	3.7	0.0227	1.02e-01	0.8901	chr1	919916	-	-
cg03801109	0.7	0.0126	5.84e-01	1.0000	chr1	921989	-	-
cg10010734	0.6	0.0075	4.11e-01	0.9963	chr1	922010	-	-
cg04983030	0	0.0064	9.85e-01	1.0000	chr1	929243	-	-
cg03648020	-0.6	0.0225	7.74e-01	1.0000	chr1	931327	-	-
cg01729262	1.7	0.0091	6.16e-02	0.8254	chr1	933306	-	-
cg15882305	0	0.0044	9.69e-01	1.0000	chr1	933388	-	-
cg23552821	0.5	0.0065	4.03e-01	0.9963	chr1	934036	-	-
cg18977839	1.2	0.0125	3.37e-01	0.9878	chr1	937409	-	-
cg09332175	0.9	0.0103	4.02e-01	0.9963	chr1	938905	-	-
cg16034521	0.9	0.0059	1.07e-01	0.8951	chr1	939448	-	-
cg25350899	0.4	0.0159	8.04e-01	1.0000	chr1	941382	-	-
cg06771789	1.8	0.0070	9.77e-03	0.5664	chr1	941898	-	-
cg13219080	0.3	0.0101	7.35e-01	1.0000	chr1	942161	-	-
cg09364122	0.8	0.0122	5.05e-01	1.0000	chr1	942198	-	-
cg17142931	1.4	0.0119	2.41e-01	0.9711	chr1	942295	-	-
cg17006413	0.2	0.0082	7.85e-01	1.0000	chr1	942451	-	-
cg21472517	-0.6	0.0100	5.33e-01	1.0000	chr1	942471	-	-
cg18019572	0.8	0.0139	5.43e-01	1.0000	chr1	942489	-	-
cg22673826	0.3	0.0082	6.7e-01	1.0000	chr1	942498	-	-
cg01922485	-1.7	0.0093	6.36e-02	0.8304	chr1	942696	-	-
cg26155170	-1.2	0.0151	4.24e-01	0.9970	chr1	943064	-	-
cg26155520	-2.1	0.0122	8.22e-02	0.8664	chr1	943647	-	-
cg23691733	-0.3	0.0081	6.72e-01	1.0000	chr1	944093	-	-
cg24004483	-1.6	0.0159	3.03e-01	0.9835	chr1	944783	-	-
cg23281018	0.4	0.0057	4.79e-01	1.0000	chr1	944789	-	-
cg25552017	-0.3	0.0148	8.45e-01	1.0000	chr1	945416	-	-
cg10984178	-1.7	0.0126	1.74e-01	0.9452	chr1	946099	-	-
cg01768082	2.3	0.0120	5.91e-02	0.8214	chr1	946875	-	-
cg26837773	2.5	0.0150	9.83e-02	0.8858	chr1	947091	-	-
cg15825373	0.1	0.0171	9.42e-01	1.0000	chr1	947153	-	-
cg06538872	0.2	0.0158	9.15e-01	1.0000	chr1	947343	-	-
cg22182593	-3.5	0.0151	1.99e-02	0.6650	chr1	947864	ISG15	TSS1500
cg25610492	2.3	0.0158	1.4e-01	0.9245	chr1	948625	ISG15	TSS1500
cg08469540	1.1	0.0088	1.98e-01	0.9556	chr1	948627	ISG15	TSS1500
cg20062691	-3.4	0.0373	3.65e-01	0.9914	chr1	949392	ISG15	Body
cg03811829	-3.8	0.0288	1.88e-01	0.9514	chr1	949449	ISG15	Body
cg04788999	0.5	0.0134	7.01e-01	1.0000	chr1	949850	ISG15	Body
cg07123796	2.2	0.0187	2.29e-01	0.9667	chr1	950971	-	-
cg09363892	-0.5	0.0201	8.19e-01	1.0000	chr1	954619	AGRN	TSS1500
cg03185752	0	0.0144	9.77e-01	1.0000	chr1	954631	AGRN	TSS1500
cg24704476	2.8	0.0174	1.1e-01	0.8979	chr1	956799	AGRN	Body
cg13100600	2.2	0.0106	3.46e-02	0.7485	chr1	958351	AGRN	Body
cg18272461	-0.1	0.0129	9.21e-01	1.0000	chr1	960761	AGRN	Body
cg07787977	0.8	0.0150	5.87e-01	1.0000	chr1	962651	AGRN	Body
cg02632261	1.8	0.0061	3.28e-03	0.4187	chr1	963599	AGRN	Body
cg25774148	-1.7	0.0201	4.04e-01	0.9963	chr1	964497	AGRN	Body
cg17021880	-0.3	0.0278	9.16e-01	1.0000	chr1	964506	AGRN	Body
cg02288964	-1	0.0161	5.52e-01	1.0000	chr1	967561	AGRN	Body
cg02341264	-1.1	0.0260	6.81e-01	1.0000	chr1	967967	AGRN	Body
cg06712559	0.2	0.0047	6.24e-01	1.0000	chr1	968395	AGRN	Body
cg17928920	0.2	0.0059	7.77e-01	1.0000	chr1	968558	AGRN	Body
cg14663984	0	0.0050	9.99e-01	1.0000	chr1	969042	AGRN	Body
cg16318112	0.3	0.0050	4.95e-01	1.0000	chr1	969254	AGRN	Body
cg09248054	0	0.0047	9.91e-01	1.0000	chr1	969257	AGRN	Body
cg15840462	2.5	0.0151	9.5e-02	0.8824	chr1	969744	AGRN	Body
cg24598973	2.4	0.0122	4.91e-02	0.7979	chr1	969825	AGRN	Body
cg16502826	1.7	0.0113	1.36e-01	0.9207	chr1	970237	AGRN	Body
cg18147233	1.3	0.0122	2.9e-01	0.9823	chr1	970294	AGRN	Body
cg00525597	0.9	0.0052	8.65e-02	0.8725	chr1	973595	AGRN	Body
cg26007962	0.7	0.0089	4.48e-01	0.9990	chr1	973887	AGRN	Body
cg27541454	0.7	0.0082	3.63e-01	0.9913	chr1	975551	AGRN	Body
cg25759916	0.5	0.0079	4.98e-01	1.0000	chr1	975667	AGRN	Body
cg20594982	1	0.0228	6.71e-01	1.0000	chr1	976707	AGRN	Body
cg06819605	-1.3	0.0057	2.5e-02	0.6988	chr1	977003	AGRN	Body
cg14248627	0.3	0.0052	5.45e-01	1.0000	chr1	977509	AGRN	Body
cg03790440	0.3	0.0049	5.73e-01	1.0000	chr1	977896	AGRN	Body
cg24934837	2.2	0.0141	1.18e-01	0.9067	chr1	979057	AGRN	Body
cg04029236	-0.2	0.0063	7.79e-01	1.0000	chr1	979063	AGRN	Body
cg07407159	-5.6	0.0350	1.09e-01	0.8972	chr1	979484	AGRN	Body
cg09134969	2.1	0.0088	1.64e-02	0.6403	chr1	980304	AGRN	Body
cg01711077	0.2	0.0137	8.93e-01	1.0000	chr1	981222	AGRN	Body
cg11471767	0.9	0.0160	5.8e-01	1.0000	chr1	981226	AGRN	Body
cg14253035	1.2	0.0076	1.16e-01	0.9042	chr1	981566	AGRN	Body
cg24685837	0.8	0.0069	2.75e-01	0.9802	chr1	982225	AGRN	Body
cg02245706	1.2	0.0122	3.2e-01	0.9857	chr1	982834	AGRN	ExonBnd;Body
cg02494066	2.4	0.0082	3.81e-03	0.4360	chr1	983386	AGRN	Body
cg09792712	0.6	0.0146	6.74e-01	1.0000	chr1	983545	AGRN	Body
cg15469001	0.5	0.0114	6.77e-01	1.0000	chr1	983611	AGRN	Body
cg02742603	0.4	0.0079	6.22e-01	1.0000	chr1	983729	AGRN	ExonBnd;Body
cg08387293	-1.6	0.0138	2.5e-01	0.9743	chr1	984383	AGRN	Body
cg24730157	-0.5	0.0114	6.83e-01	1.0000	chr1	984428	AGRN	Body
cg13244315	-0.2	0.0037	6.16e-01	1.0000	chr1	985393	AGRN	Body
cg11708842	-0.1	0.0068	8.41e-01	1.0000	chr1	985752	AGRN	Body
cg08480609	-0.1	0.0073	9.44e-01	1.0000	chr1	986560	AGRN	Body
cg03120284	0.1	0.0113	9.48e-01	1.0000	chr1	986894	AGRN	Body
cg04559824	0	0.0087	9.95e-01	1.0000	chr1	989224	AGRN	Body
cg04274259	-0.1	0.0051	8.78e-01	1.0000	chr1	989392	AGRN	Body
cg01757980	0.6	0.0066	3.42e-01	0.9883	chr1	990319	AGRN	Body
cg14252395	0	0.0130	9.88e-01	1.0000	chr1	990557	AGRN	3'UTR
cg08262378	0	0.0123	9.84e-01	1.0000	chr1	991533	-	-
cg13439946	-1.4	0.0117	2.44e-01	0.9718	chr1	991708	-	-
cg04919596	-5.2	0.0203	1.05e-02	0.5757	chr1	996054	-	-
cg24678117	-1.1	0.0181	5.42e-01	1.0000	chr1	996294	-	-
cg22169680	-0.7	0.0128	6.04e-01	1.0000	chr1	997269	-	-
cg09123721	-1.4	0.0125	2.61e-01	0.9773	chr1	998638	-	-
cg02105666	0.1	0.0016	5.14e-01	1.0000	chr1	999724	-	-
cg21779088	-1.9	0.0175	2.88e-01	0.9817	chr1	1000856	-	-
cg04891761	0.6	0.0200	7.59e-01	1.0000	chr1	1001973	-	-
cg15500259	0.5	0.0116	6.47e-01	1.0000	chr1	1002068	-	-
cg10955566	1	0.0315	7.45e-01	1.0000	chr1	1003126	-	-
cg08709360	-1	0.0368	7.79e-01	1.0000	chr1	1003376	-	-
cg01244934	-2.5	0.0272	3.66e-01	0.9915	chr1	1003417	-	-
cg15899727	-0.1	0.0126	9.63e-01	1.0000	chr1	1003529	-	-
cg18432292	1	0.0187	6.09e-01	1.0000	chr1	1003755	-	-
cg08750554	0.3	0.0103	7.44e-01	1.0000	chr1	1005100	-	-
cg26702212	-1.9	0.0159	2.27e-01	0.9660	chr1	1005170	-	-
cg24517686	1.2	0.0259	6.45e-01	1.0000	chr1	1005398	-	-
cg27222785	0.1	0.0126	9.08e-01	1.0000	chr1	1008091	-	-
cg09864227	-1.1	0.0175	5.3e-01	1.0000	chr1	1008207	-	-
cg26111997	0.3	0.0099	7.81e-01	1.0000	chr1	1009281	RNF223	5'UTR
cg00478379	2	0.0104	5.39e-02	0.8084	chr1	1009781	RNF223	TSS200
cg10782557	3.2	0.0181	7.47e-02	0.8529	chr1	1010139	RNF223	TSS1500
cg13754917	-0.6	0.0226	7.88e-01	1.0000	chr1	1010209	RNF223	TSS1500
cg10168544	-1.3	0.0187	4.77e-01	1.0000	chr1	1010769	RNF223	TSS1500
cg22044028	0.1	0.0010	5.92e-01	1.0000	chr1	1015392	-	-
cg15576492	0.6	0.0077	4.57e-01	0.9993	chr1	1015447	-	-
cg11200797	1.6	0.0128	2.14e-01	0.9611	chr1	1016470	-	-
cg16383573	1.1	0.0124	3.59e-01	0.9908	chr1	1017019	-	-
cg00305285	-2.7	0.0148	6.81e-02	0.8394	chr1	1017115	-	-
cg04794393	0.3	0.0165	8.75e-01	1.0000	chr1	1018118	C1orf159	3'UTR
cg19758750	0.3	0.0090	7.67e-01	1.0000	chr1	1018479	C1orf159	Body
cg16632098	0.3	0.0075	7.31e-01	1.0000	chr1	1019524	C1orf159	Body
cg15099245	1.1	0.0106	2.93e-01	0.9825	chr1	1019953	C1orf159	Body
cg05041517	0.6	0.0084	4.87e-01	1.0000	chr1	1021029	C1orf159	Body
cg26338735	0.1	0.0059	8.68e-01	1.0000	chr1	1021299	C1orf159	Body
cg24437834	1.1	0.0051	2.8e-02	0.7168	chr1	1022530	C1orf159	Body
cg15565004	0.7	0.0196	7.2e-01	1.0000	chr1	1022642	C1orf159	Body
cg19999567	-1.5	0.0276	5.77e-01	1.0000	chr1	1022900	C1orf159	Body
cg19856606	-0.6	0.0152	6.73e-01	1.0000	chr1	1022932	C1orf159	Body
cg12743165	1.4	0.0066	2.99e-02	0.7252	chr1	1022995	C1orf159	Body
cg16060740	-2.8	0.0198	1.6e-01	0.9391	chr1	1023891	C1orf159	Body
cg13870982	-0.4	0.0227	8.52e-01	1.0000	chr1	1024212	C1orf159	Body
cg14010231	0.3	0.0039	4.91e-01	1.0000	chr1	1024413	C1orf159	Body
cg17596279	-1.1	0.0078	1.53e-01	0.9342	chr1	1024608	C1orf159	Body
cg15322667	-0.9	0.0095	3.51e-01	0.9894	chr1	1026255	C1orf159	Body
cg06727198	2.8	0.0054	1.96e-07	0.0066	chr1	1027729	C1orf159	5'UTR
cg19307389	0.1	0.0099	9.26e-01	1.0000	chr1	1028583	C1orf159	5'UTR
cg06444226	1.8	0.0131	1.68e-01	0.9432	chr1	1028785	C1orf159	5'UTR
cg19860160	0.2	0.0127	9.03e-01	1.0000	chr1	1045382	C1orf159	5'UTR
cg26405545	0.7	0.0081	4.03e-01	0.9963	chr1	1045506	C1orf159	5'UTR
cg20961824	-1.7	0.0216	4.23e-01	0.9970	chr1	1046086	C1orf159	5'UTR
cg11754357	-3.5	0.0243	1.47e-01	0.9302	chr1	1046230	C1orf159	5'UTR
cg24709745	-0.9	0.0046	5.21e-02	0.8037	chr1	1049864	C1orf159	5'UTR
cg27302190	-2.7	0.0237	2.62e-01	0.9774	chr1	1050210	C1orf159	5'UTR
cg18025136	0.9	0.0081	2.4e-01	0.9708	chr1	1050579	C1orf159	5'UTR
cg10126324	-3.8	0.0231	1.05e-01	0.8933	chr1	1052600	C1orf159	TSS1500
cg06036677	0.1	0.0236	9.82e-01	1.0000	chr1	1052664	C1orf159	TSS1500
cg10579718	0.7	0.0087	4.19e-01	0.9966	chr1	1052886	C1orf159	TSS1500
cg16679343	-0.3	0.0184	8.7e-01	1.0000	chr1	1052949	C1orf159	TSS1500
cg19626656	-0.2	0.0101	8.4e-01	1.0000	chr1	1053027	C1orf159	TSS1500
cg10177439	0	0.0070	9.59e-01	1.0000	chr1	1055533	-	-
cg00918900	-1.7	0.0186	3.71e-01	0.9919	chr1	1057335	-	-
cg08899471	1	0.0053	6.52e-02	0.8334	chr1	1058439	-	-
cg20619296	-2.1	0.0130	1.08e-01	0.8955	chr1	1061521	-	-
cg27582546	0.3	0.0059	5.55e-01	1.0000	chr1	1062237	-	-
cg03520879	0.2	0.0065	7.08e-01	1.0000	chr1	1062793	-	-
cg06798288	2.2	0.0093	1.96e-02	0.6628	chr1	1063186	-	-
cg23035597	0.1	0.0073	8.98e-01	1.0000	chr1	1063527	-	-
cg02838683	-0.2	0.0120	8.95e-01	1.0000	chr1	1063857	-	-
cg08131937	0.3	0.0107	7.87e-01	1.0000	chr1	1064069	-	-
cg22512779	-0.9	0.0087	3.06e-01	0.9839	chr1	1064122	-	-
cg23622235	1.2	0.0082	1.53e-01	0.9342	chr1	1064942	-	-
cg17094363	2.4	0.0230	2.94e-01	0.9826	chr1	1065864	-	-
cg21775619	3	0.0174	8.89e-02	0.8753	chr1	1066087	-	-
cg07203151	0.1	0.0079	9.4e-01	1.0000	chr1	1066544	-	-
cg00300303	1.7	0.0120	1.69e-01	0.9432	chr1	1067223	-	-
cg09032281	0.7	0.0074	3.12e-01	0.9846	chr1	1067397	-	-
cg02852398	-0.5	0.0228	8.12e-01	1.0000	chr1	1068089	-	-
cg05528516	1.5	0.0112	1.79e-01	0.9478	chr1	1070040	-	-
cg13361271	-0.5	0.0090	5.77e-01	1.0000	chr1	1070325	-	-
cg09914843	0.3	0.0064	6.8e-01	1.0000	chr1	1071435	LINC01342	TSS1500
cg15822328	4.1	0.0189	3.09e-02	0.7300	chr1	1072197	-	-
cg07304255	1	0.0060	1.14e-01	0.9026	chr1	1072259	LINC01342	TSS200
cg19925558	0.8	0.0081	3.25e-01	0.9865	chr1	1072370	-	-
cg06615380	-0.4	0.0023	7.09e-02	0.8457	chr1	1072902	-	-
cg11071912	0.6	0.0157	6.98e-01	1.0000	chr1	1073424	-	-
cg00812770	0.1	0.0059	8.25e-01	1.0000	chr1	1073510	-	-
cg16254267	2.8	0.0190	1.46e-01	0.9299	chr1	1073529	-	-
cg12274407	0.3	0.0057	5.65e-01	1.0000	chr1	1074226	-	-
cg16639967	1.3	0.0083	1.08e-01	0.8952	chr1	1074382	LINC01342	Body
cg14824543	1.1	0.0052	2.76e-02	0.7145	chr1	1076166	-	-
cg21862126	0.3	0.0220	8.87e-01	1.0000	chr1	1076296	-	-
cg12097325	0.9	0.0180	6.2e-01	1.0000	chr1	1076431	-	-
cg15207968	-0.1	0.0070	9.12e-01	1.0000	chr1	1078147	-	-
cg19708306	-0.1	0.0085	8.82e-01	1.0000	chr1	1078901	-	-
cg03760138	-3	0.0219	1.74e-01	0.9456	chr1	1079260	-	-
cg24158844	3.2	0.0196	1.08e-01	0.8952	chr1	1079561	-	-
cg25772221	-0.2	0.0084	8.07e-01	1.0000	chr1	1079622	-	-
cg16140890	0.3	0.0068	6.53e-01	1.0000	chr1	1082406	-	-
cg13395069	0.5	0.0050	3.07e-01	0.9840	chr1	1082951	-	-
cg03228985	0.8	0.0065	1.91e-01	0.9530	chr1	1083642	-	-
cg16989340	2.4	0.0148	9.94e-02	0.8871	chr1	1084147	-	-
cg20254790	-2.8	0.0240	2.43e-01	0.9715	chr1	1084473	-	-
cg11811960	0	0.0144	9.99e-01	1.0000	chr1	1085580	-	-
cg08803531	-0.3	0.0046	4.67e-01	0.9994	chr1	1090812	-	-
cg23891858	0.1	0.0052	9.1e-01	1.0000	chr1	1093212	-	-
cg14288281	2.9	0.0366	4.26e-01	0.9971	chr1	1093457	-	-
cg07213830	1.5	0.0187	4.27e-01	0.9971	chr1	1093940	-	-
cg06767191	-0.8	0.0074	2.62e-01	0.9776	chr1	1095737	-	-
cg22864340	0.1	0.0072	9.04e-01	1.0000	chr1	1096765	-	-
cg10335452	0.7	0.0169	6.75e-01	1.0000	chr1	1097027	-	-
cg06193359	3	0.0156	5.28e-02	0.8055	chr1	1097179	-	-
cg13560058	1.8	0.0171	2.97e-01	0.9827	chr1	1097233	-	-
cg00082285	1.4	0.0397	7.22e-01	1.0000	chr1	1097270	-	-
cg21778193	7.7	0.0215	3.63e-04	0.2050	chr1	1098070	-	-
cg15489799	6.4	0.0174	2.13e-04	0.1705	chr1	1098380	-	-
cg22521151	-0.4	0.0124	7.66e-01	1.0000	chr1	1098900	-	-
cg00207921	-1.5	0.0117	2.07e-01	0.9584	chr1	1098992	-	-
cg20544808	-0.8	0.0117	4.74e-01	1.0000	chr1	1099051	-	-
cg18792131	-0.5	0.0108	6.67e-01	1.0000	chr1	1099166	-	-
cg08090385	-0.3	0.0255	8.94e-01	1.0000	chr1	1099583	-	-
cg08474826	0	0.0132	9.96e-01	1.0000	chr1	1099630	-	-
cg20185617	0	0.0137	9.92e-01	1.0000	chr1	1099651	-	-
cg04972348	2.2	0.0213	2.97e-01	0.9827	chr1	1100035	-	-
cg06618740	6.1	0.0263	2.06e-02	0.6701	chr1	1100126	-	-
cg15414773	-0.3	0.0167	8.46e-01	1.0000	chr1	1100360	-	-
cg21475076	-0.4	0.0116	7.55e-01	1.0000	chr1	1100493	-	-
cg14476334	2.5	0.0241	3.04e-01	0.9836	chr1	1100557	-	-
cg22109930	-0.7	0.0278	7.9e-01	1.0000	chr1	1101302	MIR200B	TSS1500
cg13449535	1	0.0206	6.13e-01	1.0000	chr1	1101348	MIR200B	TSS1500
cg07123481	2.8	0.0136	4.23e-02	0.7778	chr1	1101431	MIR200B	TSS1500
cg01537494	-0.4	0.0176	8.18e-01	1.0000	chr1	1102276	MIR200B;MIR200A	TSS1500
cg02825344	0.3	0.0126	7.99e-01	1.0000	chr1	1102294	MIR200B;MIR200A	TSS200;TSS1500
cg02331673	-2.5	0.0144	8.79e-02	0.8735	chr1	1102389	MIR200B;MIR200A	TSS200;TSS1500
cg11203990	1.7	0.0170	3.18e-01	0.9852	chr1	1102417	MIR200B;MIR200A	TSS200;TSS1500
cg13362546	-3.3	0.0140	1.65e-02	0.6408	chr1	1102960	MIR200A;MIR429	TSS1500
cg21810793	2	0.0089	2.85e-02	0.7191	chr1	1103225	MIR200A;MIR429	TSS200;TSS1500
cg25101291	-0.4	0.0101	6.78e-01	1.0000	chr1	1103235	MIR200A;MIR429	TSS200;TSS1500
cg16561256	-1.6	0.0203	4.44e-01	0.9987	chr1	1103266	MIR200A;MIR429	Body;TSS1500
cg26330479	-1.7	0.0189	3.62e-01	0.9912	chr1	1104257	MIR429	TSS200
cg06967105	1.2	0.0183	5.16e-01	1.0000	chr1	1104265	MIR429	TSS200
cg23651812	-3.6	0.0361	3.25e-01	0.9865	chr1	1104366	MIR429	TSS200
cg03528302	1.9	0.0158	2.17e-01	0.9628	chr1	1104399	MIR429	Body
cg18348086	1.2	0.0203	5.66e-01	1.0000	chr1	1104526	-	-
cg23731501	-5	0.0242	4.03e-02	0.7708	chr1	1105317	-	-
cg14287724	0.9	0.0105	3.8e-01	0.9931	chr1	1105518	-	-
cg25605174	0.4	0.0190	8.51e-01	1.0000	chr1	1106175	-	-
cg23857983	-1.2	0.0142	3.95e-01	0.9956	chr1	1108690	TTLL10	TSS1500
cg27631599	-5.5	0.0402	1.74e-01	0.9458	chr1	1108820	TTLL10	TSS1500
cg14709479	-4.5	0.0246	6.49e-02	0.8328	chr1	1108924	TTLL10	TSS1500
cg01511231	1	0.0280	7.21e-01	1.0000	chr1	1109676	TTLL10	5'UTR
cg03278726	7.9	0.0278	4.48e-03	0.4569	chr1	1109832	TTLL10	5'UTR
cg15417666	0.5	0.0233	8.29e-01	1.0000	chr1	1109840	TTLL10	5'UTR
cg22047469	0.2	0.0059	7.68e-01	1.0000	chr1	1110107	TTLL10	5'UTR
cg08933284	1.1	0.0132	4e-01	0.9959	chr1	1111095	TTLL10	5'UTR
cg04206665	0.2	0.0062	7.65e-01	1.0000	chr1	1113501	TTLL10	5'UTR
cg18382926	3.6	0.0168	3.38e-02	0.7441	chr1	1113624	TTLL10	TSS1500;5'UTR
cg08844387	0.5	0.0218	8.31e-01	1.0000	chr1	1114172	TTLL10	TSS1500;5'UTR
cg16043700	-0.5	0.0137	7.15e-01	1.0000	chr1	1114523	TTLL10	TSS1500;5'UTR
cg19584957	-0.1	0.0138	9.37e-01	1.0000	chr1	1114579	TTLL10	TSS1500;5'UTR
cg07173112	1.4	0.0149	3.52e-01	0.9896	chr1	1114698	TTLL10	Body;TSS1500
cg07841371	2.9	0.0110	9.4e-03	0.5625	chr1	1114912	TTLL10	Body;TSS200
cg23275914	0.6	0.0244	8.11e-01	1.0000	chr1	1114914	TTLL10	Body;TSS200
cg14220262	2.1	0.0121	8.01e-02	0.8622	chr1	1114963	TTLL10	Body;TSS200
cg05555852	-0.3	0.0128	8.16e-01	1.0000	chr1	1115054	TTLL10	TSS200;ExonBnd;Body
cg02848157	0.8	0.0077	3.12e-01	0.9847	chr1	1115070	TTLL10	Body;TSS200
cg24884961	-1	0.0141	4.96e-01	1.0000	chr1	1115083	TTLL10	5'UTR;Body;1stExon
cg17168771	0.3	0.0153	8.7e-01	1.0000	chr1	1115378	TTLL10	5'UTR;Body
cg02014020	0.8	0.0089	3.57e-01	0.9904	chr1	1115461	TTLL10	Body
cg03340606	-0.4	0.0089	6.54e-01	1.0000	chr1	1115575	TTLL10	Body
cg17510786	0.7	0.0063	2.53e-01	0.9750	chr1	1115729	TTLL10	Body
cg19724260	-0.6	0.0127	6.2e-01	1.0000	chr1	1115858	TTLL10	Body;ExonBnd
cg05706898	1.7	0.0199	3.88e-01	0.9944	chr1	1115920	TTLL10	Body
cg14008593	2.9	0.0151	5.05e-02	0.8005	chr1	1117473	TTLL10	Body
cg00699898	2.4	0.0158	1.37e-01	0.9225	chr1	1117562	TTLL10	Body
cg16366262	2.4	0.0198	2.19e-01	0.9636	chr1	1118157	TTLL10	Body
cg08886036	-0.4	0.0092	6.75e-01	1.0000	chr1	1118934	TTLL10	Body
cg06440474	0.4	0.0157	7.88e-01	1.0000	chr1	1118965	TTLL10	Body
cg16053440	1.5	0.0196	4.48e-01	0.9990	chr1	1119429	TTLL10	Body
cg06910084	-1.1	0.0158	5.03e-01	1.0000	chr1	1121086	TTLL10	3'UTR;Body
cg05652547	0.2	0.0098	8.28e-01	1.0000	chr1	1131983	TTLL10	Body
cg02852923	-1.2	0.0151	4.24e-01	0.9970	chr1	1132852	TTLL10	Body
cg18411941	-0.1	0.0080	9.28e-01	1.0000	chr1	1132976	TTLL10	Body
cg13089299	0.5	0.0077	5.5e-01	1.0000	chr1	1133550	-	-
cg22723960	-0.1	0.0053	8.13e-01	1.0000	chr1	1134018	-	-
cg13360866	1.7	0.0189	3.82e-01	0.9934	chr1	1135492	-	-
cg24807889	-0.7	0.0131	5.68e-01	1.0000	chr1	1135955	-	-
cg19413397	-0.2	0.0098	8.3e-01	1.0000	chr1	1139061	TNFRSF18	3'UTR;Body
cg12810734	2.3	0.0165	1.71e-01	0.9441	chr1	1139603	TNFRSF18	Body
cg16046810	2	0.0071	5.19e-03	0.4795	chr1	1140664	TNFRSF18	Body
cg22345205	3	0.0125	1.58e-02	0.6347	chr1	1141084	TNFRSF18	Body
cg21038584	0	0.0095	9.62e-01	1.0000	chr1	1141226	TNFRSF18	Body
cg19237691	-1	0.0079	2.05e-01	0.9584	chr1	1141617	TNFRSF18	Body
cg14886269	-0.4	0.0062	4.82e-01	1.0000	chr1	1141927	TNFRSF18	1stExon
cg15706223	-0.2	0.0060	7.18e-01	1.0000	chr1	1141934	TNFRSF18	1stExon
cg06097659	-0.1	0.0023	6.73e-01	1.0000	chr1	1141991	TNFRSF18	5'UTR;1stExon
cg07671976	0.9	0.0186	6.41e-01	1.0000	chr1	1142215	TNFRSF18	TSS200
cg25725823	-1.9	0.0388	6.32e-01	1.0000	chr1	1142254	TNFRSF18	TSS200
cg00086243	0.2	0.0236	9.21e-01	1.0000	chr1	1142405	TNFRSF18	TSS1500
cg19092396	1	0.0226	6.47e-01	1.0000	chr1	1143751	-	-
cg12701018	1.7	0.0127	1.79e-01	0.9475	chr1	1144005	-	-
cg25144135	2.7	0.0340	4.31e-01	0.9972	chr1	1144012	-	-
cg20996124	0.2	0.0165	9.13e-01	1.0000	chr1	1144203	-	-
cg16266669	-0.2	0.0182	9.22e-01	1.0000	chr1	1144558	-	-
cg15993652	0	0.0193	9.97e-01	1.0000	chr1	1145618	-	-
cg25625296	1.5	0.0149	3.14e-01	0.9849	chr1	1145848	-	-
cg09503311	-0.2	0.0049	6.45e-01	1.0000	chr1	1146777	TNFRSF4	3'UTR
cg20544186	-0.3	0.0066	6.58e-01	1.0000	chr1	1146903	TNFRSF4	3'UTR
cg01437515	1.2	0.0145	3.98e-01	0.9956	chr1	1148315	TNFRSF4	Body
cg12759096	2.9	0.0135	3.21e-02	0.7365	chr1	1148973	TNFRSF4	Body
cg22335801	2.4	0.0202	2.42e-01	0.9715	chr1	1149091	TNFRSF4	Body
cg14661234	1.6	0.0177	3.7e-01	0.9918	chr1	1149192	TNFRSF4	Body
cg23166857	-0.7	0.0128	6.09e-01	1.0000	chr1	1149501	TNFRSF4	1stExon
cg09586191	0.9	0.0055	1.01e-01	0.8894	chr1	1149661	TNFRSF4	TSS200
cg01341040	0.3	0.0139	8.06e-01	1.0000	chr1	1149724	TNFRSF4	TSS200
cg16252905	2.8	0.0126	2.67e-02	0.7091	chr1	1150936	TNFRSF4	TSS1500
cg26312965	-0.3	0.0070	7.07e-01	1.0000	chr1	1152547	SDF4	3'UTR
cg09315878	0.3	0.0054	5.93e-01	1.0000	chr1	1152580	SDF4	3'UTR
cg03058163	-0.5	0.0127	7.19e-01	1.0000	chr1	1153338	SDF4	Body
cg03580801	-0.1	0.0031	7.94e-01	1.0000	chr1	1153690	SDF4	Body
cg19862782	0.8	0.0098	4.23e-01	0.9970	chr1	1153924	SDF4	Body
cg11727921	-0.4	0.0076	6.09e-01	1.0000	chr1	1154318	SDF4	Body
cg14531564	0.5	0.0133	6.84e-01	1.0000	chr1	1154853	SDF4	Body
cg27477059	-1.4	0.0081	7.56e-02	0.8546	chr1	1156876	SDF4	Body
cg25578497	0.3	0.0069	7.09e-01	1.0000	chr1	1156891	SDF4	Body
cg00656410	-0.3	0.0064	6.05e-01	1.0000	chr1	1157541	SDF4	Body
cg05818515	1.4	0.0074	6.26e-02	0.8279	chr1	1158081	SDF4	Body
cg05329510	-0.5	0.0104	6.6e-01	1.0000	chr1	1160657	SDF4	Body
cg20300707	0.2	0.0096	8.38e-01	1.0000	chr1	1162156	SDF4	Body
cg13924635	-1.4	0.0139	3e-01	0.9829	chr1	1168432	SDF4;B3GALT6	TSS1500;1stExon
cg08701814	-1.1	0.0284	7.04e-01	1.0000	chr1	1168528	B3GALT6;SDF4	1stExon;TSS1500
cg22220310	-0.1	0.0034	8.47e-01	1.0000	chr1	1168541	SDF4;B3GALT6	TSS1500;1stExon
cg08706355	0.4	0.0054	5.04e-01	1.0000	chr1	1168984	B3GALT6	1stExon;3'UTR
cg07963816	0.5	0.0052	3.32e-01	0.9873	chr1	1169972	B3GALT6	1stExon;3'UTR
cg07146103	0	0.0122	9.98e-01	1.0000	chr1	1170069	B3GALT6	1stExon;3'UTR
cg25731959	1.1	0.0121	3.55e-01	0.9902	chr1	1171952	-	-
cg14830045	-0.4	0.0196	8.44e-01	1.0000	chr1	1173264	-	-
cg10784110	0.9	0.0135	5.01e-01	1.0000	chr1	1173356	-	-
cg06964912	1.1	0.0148	4.63e-01	0.9994	chr1	1173622	-	-
cg12108798	0.9	0.0128	4.88e-01	1.0000	chr1	1173916	-	-
cg00657094	-0.2	0.0106	8.15e-01	1.0000	chr1	1174190	-	-
cg20411340	1.4	0.0105	1.89e-01	0.9524	chr1	1175370	-	-
cg24034746	2.5	0.0249	3.17e-01	0.9852	chr1	1175851	-	-
cg09331144	4.5	0.0202	2.74e-02	0.7133	chr1	1176376	-	-
cg10483828	0.6	0.0038	9.6e-02	0.8836	chr1	1177703	-	-
cg07719599	0.5	0.0043	2.43e-01	0.9715	chr1	1177886	FAM132A	3'UTR
cg00211609	0.8	0.0170	6.39e-01	1.0000	chr1	1178039	FAM132A	Body
cg10378904	0.9	0.0131	4.9e-01	1.0000	chr1	1178045	FAM132A	Body
cg22512888	0.7	0.0065	2.65e-01	0.9786	chr1	1178191	FAM132A	Body
cg21664227	2.5	0.0086	3.61e-03	0.4289	chr1	1178654	FAM132A	Body
cg12345380	-0.2	0.0076	8.01e-01	1.0000	chr1	1180061	FAM132A	Body
cg04719903	0	0.0029	9.87e-01	1.0000	chr1	1181956	FAM132A	1stExon
cg02751993	0.5	0.0059	4.39e-01	0.9982	chr1	1183186	FAM132A	TSS1500
cg20747739	2.8	0.0205	1.68e-01	0.9432	chr1	1183257	FAM132A	TSS1500
cg15582176	0.6	0.0144	6.81e-01	1.0000	chr1	1183528	FAM132A	TSS1500
cg13440692	-2.8	0.0126	2.71e-02	0.7109	chr1	1186357	-	-
cg10664344	-0.1	0.0222	9.48e-01	1.0000	chr1	1186506	-	-
cg06361835	-1.1	0.0123	3.87e-01	0.9941	chr1	1189797	UBE2J2	3'UTR
cg16176300	-3.7	0.0132	5.33e-03	0.4820	chr1	1190080	UBE2J2	3'UTR
cg19081571	0.5	0.0043	2.06e-01	0.9584	chr1	1190137	UBE2J2	3'UTR
cg13689260	0.8	0.0088	3.76e-01	0.9923	chr1	1190238	UBE2J2	3'UTR
cg18153662	0.2	0.0092	7.98e-01	1.0000	chr1	1190669	UBE2J2	Body
cg02334770	0.3	0.0110	8.11e-01	1.0000	chr1	1190798	UBE2J2	Body
cg03583709	-0.4	0.0091	6.99e-01	1.0000	chr1	1190932	UBE2J2	Body
cg13152599	-1.3	0.0073	6.48e-02	0.8325	chr1	1191774	UBE2J2	Body
cg22699977	-1.9	0.0160	2.23e-01	0.9651	chr1	1193746	UBE2J2;LOC100128842	Body
cg10245314	0.7	0.0095	4.61e-01	0.9994	chr1	1194603	UBE2J2;LOC100128842	Body
cg21583518	0.4	0.0162	7.93e-01	1.0000	chr1	1195531	UBE2J2	Body
cg14661139	-0.9	0.0109	3.94e-01	0.9956	chr1	1195569	UBE2J2;LOC100128842	Body
cg17177602	-0.3	0.0053	6.32e-01	1.0000	chr1	1196457	UBE2J2;LOC100128842	Body
cg08884932	-0.7	0.0074	3.28e-01	0.9867	chr1	1196725	UBE2J2;LOC100128842	Body
cg11225330	-0.8	0.0051	1.07e-01	0.8947	chr1	1196747	UBE2J2;LOC100128842	Body
cg17869799	-4.7	0.0180	8.35e-03	0.5459	chr1	1197095	UBE2J2;LOC100128842	Body;TSS200
cg03525583	-0.3	0.0047	5.4e-01	1.0000	chr1	1197536	UBE2J2;LOC100128842	Body;TSS1500
cg17848797	-0.5	0.0090	6.18e-01	1.0000	chr1	1198269	UBE2J2;LOC100128842	Body;TSS1500
cg12631550	0	0.0075	9.69e-01	1.0000	chr1	1198509	UBE2J2	Body
cg21680388	-0.5	0.0063	3.86e-01	0.9940	chr1	1199037	UBE2J2	5'UTR;Body
cg22725197	-0.8	0.0101	4.02e-01	0.9963	chr1	1199718	UBE2J2	Body;5'UTR
cg02823370	-2.5	0.0253	3.24e-01	0.9863	chr1	1200452	UBE2J2	5'UTR;Body
cg08486042	-1.4	0.0096	1.59e-01	0.9385	chr1	1200662	UBE2J2	5'UTR;Body
cg07269843	2.1	0.0088	1.59e-02	0.6354	chr1	1200858	UBE2J2	5'UTR;Body
cg15578176	-0.1	0.0050	8.16e-01	1.0000	chr1	1201631	UBE2J2	Body;5'UTR
cg26527092	2.1	0.0067	2e-03	0.3610	chr1	1203337	UBE2J2	5'UTR;Body
cg02859098	-1.1	0.0102	2.84e-01	0.9812	chr1	1203564	UBE2J2	5'UTR
cg17599045	-0.8	0.0093	4.15e-01	0.9965	chr1	1204353	UBE2J2	5'UTR
cg16045223	-0.4	0.0119	7.26e-01	1.0000	chr1	1206372	UBE2J2	5'UTR
cg23891364	1.9	0.0104	6.3e-02	0.8288	chr1	1207789	UBE2J2	5'UTR
cg21864845	0.1	0.0027	8.55e-01	1.0000	chr1	1208426	UBE2J2	5'UTR
cg22670128	0.2	0.0104	8.79e-01	1.0000	chr1	1210100	UBE2J2	TSS1500
cg10410269	1.4	0.0156	3.85e-01	0.9937	chr1	1210545	UBE2J2	TSS1500
cg19933051	-1.1	0.0181	5.61e-01	1.0000	chr1	1210611	UBE2J2	TSS1500
cg16626107	-1.1	0.0078	1.58e-01	0.9375	chr1	1211705	-	-
cg00942814	-2.2	0.0165	1.92e-01	0.9533	chr1	1214601	-	-
cg07812848	-2.4	0.0157	1.27e-01	0.9134	chr1	1214622	-	-
cg24457425	-0.8	0.0121	4.9e-01	1.0000	chr1	1215155	SCNN1D	TSS1500
cg10784146	-0.3	0.0069	6.82e-01	1.0000	chr1	1215296	SCNN1D	TSS1500
cg06002705	0.5	0.0065	4.77e-01	1.0000	chr1	1215902	SCNN1D	5'UTR;1stExon;Body
cg12120973	0.9	0.0088	3.14e-01	0.9849	chr1	1215925	SCNN1D	5'UTR;1stExon;Body
cg19861048	1.1	0.0074	1.45e-01	0.9291	chr1	1216347	SCNN1D	TSS1500
cg13587552	1.3	0.0118	2.65e-01	0.9786	chr1	1216441	SCNN1D	TSS1500
cg06909630	-0.5	0.0101	6.14e-01	1.0000	chr1	1217130	SCNN1D	TSS1500
cg17645946	0.9	0.0114	4.16e-01	0.9966	chr1	1217455	SCNN1D	Body
cg27651942	1.6	0.0102	1.09e-01	0.8971	chr1	1217467	SCNN1D	Body
cg15419710	-1.5	0.0117	2.06e-01	0.9584	chr1	1217509	SCNN1D	Body
cg00825734	0.5	0.0127	6.72e-01	1.0000	chr1	1217511	SCNN1D	5'UTR;TSS200;1stExon
cg22421766	0.6	0.0128	6.37e-01	1.0000	chr1	1217658	SCNN1D	5'UTR;1stExon
cg24576260	1.7	0.0199	3.85e-01	0.9938	chr1	1217664	SCNN1D	5'UTR;1stExon
cg21203719	-0.9	0.0156	5.75e-01	1.0000	chr1	1218665	SCNN1D	Body
cg22225577	2.3	0.0229	3.12e-01	0.9845	chr1	1221823	SCNN1D	Body
cg10119342	-0.9	0.0186	6.14e-01	1.0000	chr1	1222184	SCNN1D	Body
cg06679168	-1.4	0.0174	4.09e-01	0.9963	chr1	1222370	SCNN1D	Body;ExonBnd
cg16995668	2.1	0.0158	1.89e-01	0.9522	chr1	1222895	SCNN1D	Body
cg09870910	-5.2	0.0201	1.01e-02	0.5711	chr1	1222942	SCNN1D	Body
cg25151559	-1.5	0.0243	5.43e-01	1.0000	chr1	1223442	SCNN1D	Body
cg18224942	2.8	0.0268	2.9e-01	0.9823	chr1	1225781	SCNN1D	Body
cg20978193	2.3	0.0269	4.01e-01	0.9961	chr1	1227307	SCNN1D	3'UTR
cg15994839	-0.1	0.0070	8.8e-01	1.0000	chr1	1228289	ACAP3	3'UTR
cg21265287	-0.9	0.0123	4.75e-01	1.0000	chr1	1228383	ACAP3	3'UTR
cg02506501	0.4	0.0055	4.99e-01	1.0000	chr1	1228990	ACAP3	Body
cg14728174	4.9	0.0199	1.43e-02	0.6197	chr1	1229004	ACAP3	Body
cg03003335	-0.2	0.0320	9.46e-01	1.0000	chr1	1229351	ACAP3	Body
cg01937247	2.2	0.0184	2.31e-01	0.9677	chr1	1229534	ACAP3	Body
cg01515136	3.5	0.0298	2.37e-01	0.9700	chr1	1229589	ACAP3	Body
cg13452079	-0.9	0.0155	5.6e-01	1.0000	chr1	1230146	ACAP3	Body
cg03001234	-0.3	0.0076	6.96e-01	1.0000	chr1	1231000	ACAP3	Body
cg18538985	2.8	0.0127	2.8e-02	0.7168	chr1	1233799	ACAP3	Body;ExonBnd
cg19414302	0.9	0.0041	2.88e-02	0.7203	chr1	1234354	ACAP3	Body
cg22675767	3.5	0.0059	3.57e-09	0.0006	chr1	1234367	ACAP3	Body
cg06759632	0.9	0.0099	3.7e-01	0.9918	chr1	1235430	ACAP3	Body
cg17712416	0.2	0.0189	9.28e-01	1.0000	chr1	1238436	ACAP3	Body
cg25203980	-0.7	0.0130	5.85e-01	1.0000	chr1	1238595	ACAP3	Body
cg02953397	0.5	0.0123	6.66e-01	1.0000	chr1	1238678	ACAP3	Body
cg18565510	1.2	0.0093	1.85e-01	0.9509	chr1	1238702	ACAP3	Body
cg27185793	1.7	0.0163	3.03e-01	0.9836	chr1	1238797	ACAP3	Body
cg09556527	-1.2	0.0065	5.94e-02	0.8218	chr1	1239259	ACAP3	Body
cg07181952	2.7	0.0154	8e-02	0.8622	chr1	1239999	ACAP3	Body
cg22346297	-0.2	0.0102	8.17e-01	1.0000	chr1	1240439	ACAP3	Body
cg23310884	0	0.0104	9.76e-01	1.0000	chr1	1241376	ACAP3	Body
cg27440283	-0.3	0.0043	4.36e-01	0.9976	chr1	1242757	PUSL1;ACAP3	TSS1500;Body
cg06085743	-0.7	0.0090	4.25e-01	0.9970	chr1	1245014	PUSL1	Body
cg05397202	0.8	0.0079	3.13e-01	0.9849	chr1	1245040	PUSL1	Body
cg23931819	3.6	0.0128	4.59e-03	0.4607	chr1	1245076	PUSL1	Body
cg02506753	3.6	0.0107	6.66e-04	0.2551	chr1	1245184	PUSL1	Body
cg05362521	0.3	0.0060	6.71e-01	1.0000	chr1	1245697	PUSL1	Body
cg05724097	0.5	0.0073	5.3e-01	1.0000	chr1	1245708	PUSL1	Body
cg26369180	0	0.0077	9.73e-01	1.0000	chr1	1246414	PUSL1	Body
cg19383909	-0.4	0.0034	2.49e-01	0.9741	chr1	1246907	PUSL1	3'UTR
cg26576041	-2.4	0.0207	2.42e-01	0.9713	chr1	1247929	CPSF3L	Body
cg11847126	0.1	0.0093	9e-01	1.0000	chr1	1248233	CPSF3L	Body
cg15736449	0	0.0120	9.96e-01	1.0000	chr1	1248342	CPSF3L	Body
cg23689441	0.4	0.0098	6.74e-01	1.0000	chr1	1248347	CPSF3L	Body
cg17709975	0.1	0.0123	9.52e-01	1.0000	chr1	1248492	CPSF3L	Body
cg10435967	0.9	0.0122	4.58e-01	0.9993	chr1	1249102	CPSF3L	Body
cg16712243	-1.3	0.0165	4.35e-01	0.9975	chr1	1249262	CPSF3L;MIR6727	Body;TSS1500
cg26931466	1.4	0.0081	9.62e-02	0.8838	chr1	1250665	CPSF3L	Body
cg26866277	0	0.0072	9.99e-01	1.0000	chr1	1250827	CPSF3L	Body;ExonBnd
cg09299774	-1.4	0.0152	3.47e-01	0.9890	chr1	1251017	CPSF3L	Body;ExonBnd
cg08939275	-0.3	0.0186	8.83e-01	1.0000	chr1	1251322	CPSF3L	Body
cg22665280	-0.8	0.0051	1.3e-01	0.9146	chr1	1252963	CPSF3L	Body
cg19585749	-0.9	0.0123	4.59e-01	0.9993	chr1	1253106	CPSF3L	Body
cg04926200	0.5	0.0100	6.13e-01	1.0000	chr1	1254228	CPSF3L	Body
cg12609142	-0.3	0.0066	6.68e-01	1.0000	chr1	1254547	CPSF3L	Body
cg22130030	0.1	0.0104	8.97e-01	1.0000	chr1	1254682	CPSF3L	Body;ExonBnd
cg09862283	0	0.0103	9.75e-01	1.0000	chr1	1256375	CPSF3L	Body;ExonBnd
cg15901950	-0.3	0.0051	5.38e-01	1.0000	chr1	1256513	CPSF3L	Body
cg12046908	-1.4	0.0134	2.83e-01	0.9812	chr1	1258554	CPSF3L	Body
cg26831087	0	0.0217	9.83e-01	1.0000	chr1	1259070	GLTPD1;CPSF3L	TSS1500;Body
cg04232698	0.2	0.0082	8.54e-01	1.0000	chr1	1260157	GLTPD1;CPSF3L	1stExon;5'UTR;TSS200
cg16855244	0	0.0074	9.91e-01	1.0000	chr1	1260163	CPSF3L;CPTP	TSS200;1stExon;5'UTR
cg05378358	2.2	0.0142	1.21e-01	0.9084	chr1	1261040	CPSF3L;CPTP	TSS1500;5'UTR
cg06520508	-0.1	0.0147	9.56e-01	1.0000	chr1	1261347	GLTPD1;CPSF3L	5'UTR;TSS1500
cg17970390	0.4	0.0137	7.93e-01	1.0000	chr1	1261353	GLTPD1;CPSF3L	5'UTR;TSS1500
cg05795376	1.8	0.0137	1.9e-01	0.9527	chr1	1261485	CPSF3L;CPTP	TSS1500;5'UTR
cg22622472	0.3	0.0109	7.6e-01	1.0000	chr1	1262818	GLTPD1	Body
cg07394827	0.2	0.0068	7.23e-01	1.0000	chr1	1263239	GLTPD1	3'UTR
cg02625725	-0.9	0.0080	2.46e-01	0.9727	chr1	1264265	GLTPD1	3'UTR
cg06599206	0.8	0.0101	4.05e-01	0.9963	chr1	1265005	-	-
cg20705390	1.3	0.0208	5.19e-01	1.0000	chr1	1266178	TAS1R3	TSS1500
cg16430279	1.7	0.0186	3.68e-01	0.9917	chr1	1266504	TAS1R3	TSS1500
cg15365642	2.5	0.0154	1.11e-01	0.8988	chr1	1266546	TAS1R3	TSS200
cg24252805	1.1	0.0145	4.63e-01	0.9994	chr1	1266548	TAS1R3	TSS200
cg14890378	2.9	0.0145	4.27e-02	0.7790	chr1	1266652	TAS1R3	TSS200
cg07346648	1.5	0.0143	2.81e-01	0.9809	chr1	1266657	TAS1R3	TSS200
cg08037114	-0.8	0.0155	6.07e-01	1.0000	chr1	1266700	TAS1R3	TSS200
cg04910752	1.5	0.0188	4.4e-01	0.9984	chr1	1267117	TAS1R3	Body
cg13246026	2.1	0.0115	7.01e-02	0.8440	chr1	1267193	TAS1R3	Body
cg21396988	2.4	0.0149	1.1e-01	0.8976	chr1	1267201	TAS1R3	Body
cg06802641	0.2	0.0136	9.04e-01	1.0000	chr1	1267252	TAS1R3	Body
cg03402404	5.1	0.0149	6.98e-04	0.2583	chr1	1267436	TAS1R3	Body
cg10065209	1.4	0.0154	3.7e-01	0.9918	chr1	1267559	TAS1R3	Body
cg08621441	2	0.0108	7.06e-02	0.8452	chr1	1267745	TAS1R3	Body
cg18386618	-0.2	0.0124	8.81e-01	1.0000	chr1	1268144	TAS1R3	Body
cg16174225	0.4	0.0137	7.91e-01	1.0000	chr1	1268469	TAS1R3	Body
cg00002593	0.4	0.0121	7.66e-01	1.0000	chr1	1268793	TAS1R3	Body
cg11808871	2.3	0.0135	9.18e-02	0.8787	chr1	1268942	TAS1R3	Body
cg14911892	-0.2	0.0155	8.78e-01	1.0000	chr1	1269219	TAS1R3	Body
cg26351554	0.4	0.0068	5.86e-01	1.0000	chr1	1271478	DVL1	3'UTR
cg18024631	0.3	0.0058	6.03e-01	1.0000	chr1	1271862	DVL1	Body
cg07313814	-0.9	0.0170	5.78e-01	1.0000	chr1	1272398	DVL1	Body
cg16575694	0.6	0.0100	5.37e-01	1.0000	chr1	1273375	DVL1	Body
cg06646682	1.2	0.0252	6.47e-01	1.0000	chr1	1273442	DVL1	Body
cg12072393	1.4	0.0118	2.31e-01	0.9675	chr1	1273707	DVL1	Body
cg25203539	0.4	0.0055	4.24e-01	0.9970	chr1	1275578	DVL1	Body
cg17748182	0.4	0.0075	5.98e-01	1.0000	chr1	1277441	DVL1	Body
cg10556264	-0.5	0.0088	6.03e-01	1.0000	chr1	1277912	DVL1	Body
cg22709966	0.7	0.0100	4.76e-01	1.0000	chr1	1277995	DVL1	Body
cg15976416	0.9	0.0234	7.15e-01	1.0000	chr1	1280157	DVL1	Body
cg17838754	0.5	0.0116	6.8e-01	1.0000	chr1	1281005	DVL1	Body
cg09569143	-1.1	0.0128	3.77e-01	0.9925	chr1	1282740	DVL1	Body
cg13932473	-1	0.0162	5.28e-01	1.0000	chr1	1282742	DVL1	Body
cg21118819	-1	0.0220	6.53e-01	1.0000	chr1	1287259	-	-
cg03722312	0.4	0.0151	7.99e-01	1.0000	chr1	1287994	-	-
cg11414742	-0.1	0.0113	9.4e-01	1.0000	chr1	1288586	MXRA8	3'UTR
cg15472728	-1	0.0091	2.52e-01	0.9748	chr1	1288926	MXRA8	3'UTR
cg14270725	-0.9	0.0203	6.58e-01	1.0000	chr1	1289806	MXRA8	Body
cg15386434	0.1	0.0203	9.65e-01	1.0000	chr1	1289835	MXRA8	Body
cg16006120	-2.3	0.0237	3.27e-01	0.9866	chr1	1289874	MXRA8	Body;ExonBnd
cg14793596	-1.7	0.0120	1.63e-01	0.9409	chr1	1290092	MXRA8	Body
cg07284273	-0.5	0.0170	7.69e-01	1.0000	chr1	1290212	MXRA8	Body
cg25063151	1	0.0067	1.32e-01	0.9164	chr1	1290554	MXRA8	Body
cg19436320	-1.1	0.0166	5.12e-01	1.0000	chr1	1290708	MXRA8	Body
cg00040588	-2.3	0.0170	1.74e-01	0.9452	chr1	1290712	MXRA8	Body
cg27399052	0.8	0.0114	4.85e-01	1.0000	chr1	1293868	MXRA8	1stExon
cg12478066	0.5	0.0097	5.99e-01	1.0000	chr1	1294006	MXRA8	TSS200
cg23036947	1.7	0.0122	1.75e-01	0.9458	chr1	1294018	MXRA8	TSS200
cg17132079	2	0.0112	7.91e-02	0.8603	chr1	1294140	MXRA8	TSS1500
cg03397519	-0.6	0.0108	5.78e-01	1.0000	chr1	1294205	MXRA8	Body;5'UTR;TSS1500;TSS200
cg22273474	2.2	0.0185	2.36e-01	0.9695	chr1	1294265	MXRA8	Body;5'UTR;TSS1500;TSS200
cg18550476	-0.8	0.0246	7.45e-01	1.0000	chr1	1294353	MXRA8	Body;5'UTR;TSS1500;TSS200
cg00970622	1.1	0.0126	4.03e-01	0.9963	chr1	1294362	MXRA8	Body;5'UTR;TSS1500;TSS200
cg01198994	2	0.0098	3.85e-02	0.7642	chr1	1294629	MXRA8	TSS1500
cg23973885	0.1	0.0087	9.3e-01	1.0000	chr1	1294881	MXRA8	TSS1500
cg13393580	0.7	0.0116	5.44e-01	1.0000	chr1	1295077	MXRA8	TSS1500
cg26108719	0.4	0.0209	8.41e-01	1.0000	chr1	1295147	MXRA8	TSS1500
cg13354934	0.2	0.0089	8e-01	1.0000	chr1	1296093	-	-
cg24153574	0.7	0.0107	5.26e-01	1.0000	chr1	1296956	-	-
cg23569098	-1.3	0.0168	4.32e-01	0.9972	chr1	1297187	MXRA8	TSS200;5'UTR
cg21165029	0	0.0192	9.95e-01	1.0000	chr1	1297202	-	-
cg12915036	5.2	0.0231	2.44e-02	0.6945	chr1	1297230	MXRA8	TSS200;5'UTR
cg03400623	1.7	0.0259	5.17e-01	1.0000	chr1	1297240	-	-
cg22109675	0.3	0.0162	8.3e-01	1.0000	chr1	1297567	-	-
cg15492552	0.3	0.0105	7.85e-01	1.0000	chr1	1297576	-	-
cg02416993	-1.1	0.0266	6.8e-01	1.0000	chr1	1299759	MXRA8	TSS1500
cg07726485	3	0.0184	1.07e-01	0.8952	chr1	1299861	MXRA8	TSS1500
cg23377249	0.9	0.0190	6.21e-01	1.0000	chr1	1299875	MXRA8	TSS1500
cg27503832	1.1	0.0071	1.2e-01	0.9080	chr1	1301316	-	-
cg16342853	-1.8	0.0151	2.44e-01	0.9722	chr1	1307118	-	-
cg14992101	-0.7	0.0061	2.54e-01	0.9753	chr1	1307667	-	-
cg09996760	-0.2	0.0025	3.3e-01	0.9873	chr1	1308659	-	-
cg09864992	0.5	0.0067	4.86e-01	1.0000	chr1	1309161	AURKAIP1	3'UTR
cg14094639	4.8	0.0170	4.52e-03	0.4585	chr1	1309477	AURKAIP1	Body
cg20048602	-0.3	0.0045	5.7e-01	1.0000	chr1	1310743	AURKAIP1	5'UTR;1stExon;TSS200
cg02144516	0.6	0.0089	5.05e-01	1.0000	chr1	1311909	AURKAIP1	TSS1500
cg20435334	0.6	0.0191	7.45e-01	1.0000	chr1	1312097	AURKAIP1	TSS1500
cg26865478	0.8	0.0160	6.09e-01	1.0000	chr1	1312144	AURKAIP1	TSS1500
cg16361266	-1.5	0.0163	3.44e-01	0.9885	chr1	1313144	-	-
cg20434150	0.6	0.0051	2.02e-01	0.9572	chr1	1316804	-	-
cg08253842	0.1	0.0064	8.46e-01	1.0000	chr1	1316981	-	-
cg14224772	1.5	0.0061	1.45e-02	0.6223	chr1	1319383	-	-
cg23209302	0.5	0.0057	3.72e-01	0.9921	chr1	1326152	CCNL2	Body;3'UTR
cg01399319	0.6	0.0032	7.59e-02	0.8551	chr1	1326204	CCNL2	Body;3'UTR
cg21264396	-0.6	0.0163	7.21e-01	1.0000	chr1	1326333	CCNL2	Body
cg08647342	-2.5	0.0169	1.45e-01	0.9284	chr1	1326618	CCNL2	Body
cg18087716	-1.5	0.0156	3.45e-01	0.9888	chr1	1327318	CCNL2	Body
cg17014728	-0.1	0.0056	8.32e-01	1.0000	chr1	1327484	CCNL2	Body;3'UTR
cg13323817	-2.6	0.0134	4.94e-02	0.7984	chr1	1327983	CCNL2	3'UTR;Body
cg04481810	-0.2	0.0051	7.3e-01	1.0000	chr1	1329036	CCNL2	Body
cg24837149	-1.7	0.0111	1.28e-01	0.9141	chr1	1333778	CCNL2;LOC148413	Body;TSS1500
cg16278124	-0.1	0.0045	8.54e-01	1.0000	chr1	1334036	CCNL2;LOC148413	Body;TSS1500
cg00968800	0.8	0.0060	1.93e-01	0.9537	chr1	1335706	CCNL2;LOC148413	TSS1500;Body
cg08163912	0.9	0.0155	5.45e-01	1.0000	chr1	1336398	LOC148413	Body
cg20383673	0.6	0.0041	1.69e-01	0.9432	chr1	1341716	MRPL20	Body
cg11431291	-0.3	0.0032	3.17e-01	0.9851	chr1	1341862	MRPL20	Body
cg08387662	0.1	0.0041	7.88e-01	1.0000	chr1	1342812	MRPL20	TSS200
cg16661858	0.6	0.0115	6.22e-01	1.0000	chr1	1345158	-	-
cg00009834	1.4	0.0180	4.45e-01	0.9987	chr1	1347671	-	-
cg25228593	-1.5	0.0142	2.82e-01	0.9810	chr1	1353012	-	-
cg00060374	-0.1	0.0159	9.73e-01	1.0000	chr1	1355235	LOC441869	Body
cg17507949	-2.5	0.0228	2.7e-01	0.9792	chr1	1355999	LOC441869	Body
cg22827694	2	0.0161	2.25e-01	0.9654	chr1	1356442	ANKRD65	5'UTR
cg15633699	3.2	0.0123	1.06e-02	0.5761	chr1	1356728	LOC441869	TSS200
cg10380643	3.4	0.0127	7.89e-03	0.5389	chr1	1356764	LOC441869	TSS200
cg20598347	1.8	0.0159	2.49e-01	0.9740	chr1	1356852	ANKRD65	TSS200
cg02668764	3.2	0.0119	7.04e-03	0.5227	chr1	1356887	ANKRD65	TSS200
cg15081886	2.8	0.0133	3.27e-02	0.7403	chr1	1356902	LOC441869	TSS1500
cg23537515	0.9	0.0090	3.42e-01	0.9884	chr1	1356921	ANKRD65	TSS200
cg12754273	4.1	0.0184	2.6e-02	0.7051	chr1	1356940	ANKRD65	TSS200
cg21281527	0.6	0.0096	5.28e-01	1.0000	chr1	1357314	ANKRD65	TSS1500
cg15823872	0.9	0.0070	1.94e-01	0.9539	chr1	1357361	LOC441869	TSS1500
cg24555071	1.8	0.0178	3.05e-01	0.9839	chr1	1358016	LOC441869	TSS1500
cg12286462	0.7	0.0037	7.48e-02	0.8533	chr1	1358109	LOC441869	TSS1500
cg21285198	-1.6	0.0134	2.38e-01	0.9702	chr1	1360970	TMEM88B	TSS1500
cg22517356	-0.6	0.0131	6.48e-01	1.0000	chr1	1361216	TMEM88B	TSS1500
cg17265051	0	0.0153	9.86e-01	1.0000	chr1	1361414	TMEM88B	TSS200
cg23795938	1.4	0.0126	2.83e-01	0.9812	chr1	1361421	TMEM88B	TSS200
cg10156298	0	0.0112	9.95e-01	1.0000	chr1	1361476	TMEM88B	TSS200
cg09368716	-0.7	0.0077	3.82e-01	0.9934	chr1	1361655	TMEM88B	1stExon
cg12208770	1.2	0.0113	2.81e-01	0.9810	chr1	1361666	TMEM88B	1stExon
cg26863172	-1.3	0.0169	4.25e-01	0.9971	chr1	1361729	TMEM88B	1stExon
cg13169132	3.8	0.0287	1.87e-01	0.9512	chr1	1362340	TMEM88B	Body
cg07010566	-1.5	0.0134	2.68e-01	0.9788	chr1	1363627	-	-
cg14902621	-1	0.0093	2.9e-01	0.9823	chr1	1363872	-	-
cg26373274	0.4	0.0046	3.73e-01	0.9922	chr1	1363874	-	-
cg22351666	-0.7	0.0117	5.67e-01	1.0000	chr1	1365730	LOC102724312	Body
cg04865726	0	0.0016	8.46e-01	1.0000	chr1	1365911	-	-
cg04384590	0.4	0.0130	7.63e-01	1.0000	chr1	1367257	LOC102724312	Body
cg19071098	1.8	0.0088	4.1e-02	0.7729	chr1	1367306	LOC102724312	Body
cg08123463	1.6	0.0097	1.03e-01	0.8917	chr1	1368297	LOC102724312	Body
cg16496742	0.7	0.0123	5.55e-01	1.0000	chr1	1368387	LOC102724312	Body
cg26394870	-0.5	0.0126	6.69e-01	1.0000	chr1	1368541	LOC102724312	Body
cg19270739	1.7	0.0146	2.53e-01	0.9750	chr1	1368846	-	-
cg21837069	-0.3	0.0156	8.64e-01	1.0000	chr1	1369466	VWA1	TSS1500
cg00702126	0.4	0.0132	7.88e-01	1.0000	chr1	1369793	VWA1	TSS1500
cg14667273	2	0.0103	5.11e-02	0.8016	chr1	1369934	VWA1	TSS1500
cg27391934	0.5	0.0171	7.58e-01	1.0000	chr1	1369948	VWA1	TSS1500
cg07898743	1.4	0.0146	3.33e-01	0.9873	chr1	1369950	LOC102724312;VWA1	Body;TSS1500
cg20138749	-0.4	0.0166	8.02e-01	1.0000	chr1	1370013	VWA1;LOC102724312	TSS1500;TSS200
cg16784215	0	0.0180	9.87e-01	1.0000	chr1	1370138	VWA1;LOC102724312	TSS1500;TSS200
cg07232890	0.3	0.0125	7.93e-01	1.0000	chr1	1370228	VWA1;LOC102724312	TSS1500
cg14271665	-1	0.0073	1.78e-01	0.9475	chr1	1370768	VWA1	TSS200
cg02896318	-0.9	0.0054	8.35e-02	0.8685	chr1	1370775	VWA1	TSS200
cg09668627	2.3	0.0117	4.61e-02	0.7900	chr1	1371844	VWA1	Body
cg08161163	0.4	0.0300	8.97e-01	1.0000	chr1	1372677	VWA1	Body
cg26798702	0.8	0.0084	3.62e-01	0.9912	chr1	1373044	VWA1	Body;3'UTR
cg13897675	-0.3	0.0041	4.61e-01	0.9994	chr1	1374310	VWA1	Body;3'UTR
cg09860601	1	0.0155	5.05e-01	1.0000	chr1	1374601	VWA1	Body;3'UTR
cg19639479	-1.4	0.0126	2.64e-01	0.9782	chr1	1374669	VWA1	Body;3'UTR
cg09603935	0.1	0.0135	9.18e-01	1.0000	chr1	1375448	VWA1	3'UTR
cg03116557	-0.4	0.0121	7.51e-01	1.0000	chr1	1375480	VWA1	3'UTR
cg13570957	-0.8	0.0112	4.86e-01	1.0000	chr1	1375556	VWA1	3'UTR
cg26795248	5	0.0295	9.27e-02	0.8793	chr1	1375967	VWA1	3'UTR
cg08426733	-0.3	0.0097	7.95e-01	1.0000	chr1	1376740	VWA1	3'UTR
cg08270205	3.5	0.0091	1.5e-04	0.1490	chr1	1377525	VWA1	3'UTR
cg15099879	3.7	0.0121	2.04e-03	0.3618	chr1	1377656	VWA1	3'UTR
cg06786804	5	0.0298	9.44e-02	0.8816	chr1	1377938	VWA1	3'UTR
cg00929633	2.4	0.0205	2.45e-01	0.9722	chr1	1379667	-	-
cg21001441	-3.8	0.0176	3.11e-02	0.7307	chr1	1384038	ATAD3C	TSS1500
cg12841328	2	0.0210	3.41e-01	0.9880	chr1	1384074	ATAD3C	TSS1500
cg20219069	-0.6	0.0103	5.54e-01	1.0000	chr1	1384988	ATAD3C	TSS200
cg27383362	2.2	0.0112	5.22e-02	0.8041	chr1	1385371	ATAD3C	1stExon;5'UTR
cg15310231	1.1	0.0118	3.34e-01	0.9873	chr1	1388050	ATAD3C	Body
cg26651722	-1.2	0.0096	2.1e-01	0.9594	chr1	1389888	ATAD3C	Body
cg19682639	1	0.0143	4.75e-01	1.0000	chr1	1391102	ATAD3C	Body
cg13388025	0.7	0.0176	6.8e-01	1.0000	chr1	1392347	ATAD3C	Body
cg05894629	0	0.0215	9.97e-01	1.0000	chr1	1392386	ATAD3C	Body
cg26226110	0.2	0.0143	8.68e-01	1.0000	chr1	1395945	ATAD3C	Body
cg07280242	-0.1	0.0134	9.41e-01	1.0000	chr1	1396086	ATAD3C	Body
cg13798621	-1.5	0.0151	3.17e-01	0.9852	chr1	1396125	ATAD3C	Body
cg04107003	-1.7	0.0144	2.29e-01	0.9667	chr1	1397297	ATAD3C	Body
cg17282836	2.5	0.0205	2.29e-01	0.9666	chr1	1397524	ATAD3C	Body
cg10522845	0.3	0.0170	8.7e-01	1.0000	chr1	1397837	ATAD3C	Body
cg24687970	1.1	0.0118	3.5e-01	0.9891	chr1	1397896	ATAD3C	Body
cg04981940	-0.5	0.0174	7.84e-01	1.0000	chr1	1398348	ATAD3C	Body
cg00391668	-1.5	0.0165	3.67e-01	0.9915	chr1	1404073	ATAD3C	3'UTR
cg03742705	-1.2	0.0133	3.5e-01	0.9891	chr1	1406266	ATAD3B	TSS1500
cg10240778	-0.1	5e-04	5.87e-02	0.8199	chr1	1407180	ATAD3B	1stExon;5'UTR
cg12439834	-0.1	0.0120	9.5e-01	1.0000	chr1	1410849	ATAD3B	Body
cg02188411	0.8	0.0102	4.36e-01	0.9976	chr1	1411579	ATAD3B	Body
cg01768480	0.1	0.0057	8.33e-01	1.0000	chr1	1412855	ATAD3B	Body
cg23236382	-0.4	0.0077	5.8e-01	1.0000	chr1	1423057	ATAD3B	Body
cg24378791	1.2	0.0067	8.01e-02	0.8622	chr1	1423784	ATAD3B	Body
cg06866635	0.4	0.0076	6.12e-01	1.0000	chr1	1430690	ATAD3B	Body
cg15101273	-1.9	0.0153	2.02e-01	0.9575	chr1	1431587	-	-
cg14651254	1.6	0.0112	1.56e-01	0.9364	chr1	1449202	ATAD3A	5'UTR;Body
cg11794959	1	0.0143	4.67e-01	0.9994	chr1	1451134	ATAD3A	5'UTR;Body
cg13321900	-1.5	0.0118	2.03e-01	0.9575	chr1	1455303	ATAD3A	Body
cg17590292	0.1	0.0035	7.7e-01	1.0000	chr1	1458739	ATAD3A	Body
cg17445140	-0.8	0.0079	2.97e-01	0.9827	chr1	1462956	ATAD3A	Body
cg07808701	0.1	0.0056	8.66e-01	1.0000	chr1	1464509	ATAD3A	Body
cg23590525	2.7	0.0168	1.05e-01	0.8934	chr1	1469787	ATAD3A	3'UTR
cg09259608	-1.2	0.0093	2.04e-01	0.9580	chr1	1470161	C1orf70	3'UTR
cg20958600	-0.1	0.0104	9.35e-01	1.0000	chr1	1470807	C1orf70	Body
cg07835437	-1.2	0.0130	3.74e-01	0.9923	chr1	1470836	C1orf70	Body
cg12983196	0.7	0.0050	1.43e-01	0.9272	chr1	1471017	C1orf70	Body
cg09151801	1.4	0.0083	8.59e-02	0.8721	chr1	1471210	C1orf70	Body
cg11526073	2.6	0.0144	6.64e-02	0.8356	chr1	1471938	C1orf70	Body
cg15844005	2.4	0.0123	4.69e-02	0.7933	chr1	1472079	C1orf70	Body
cg27301475	0.5	0.0134	6.82e-01	1.0000	chr1	1472146	C1orf70	Body
cg01536190	0.4	0.0039	2.85e-01	0.9812	chr1	1473147	C1orf70	Body
cg14434115	-0.9	0.0045	5.64e-02	0.8152	chr1	1473252	TMEM240	Body
cg11917182	1.4	0.0108	2e-01	0.9566	chr1	1473310	TMEM240	Body
cg02068237	-0.1	0.0128	9.51e-01	1.0000	chr1	1473319	C1orf70	Body
cg12270813	0.5	0.0043	2.9e-01	0.9823	chr1	1473370	C1orf70	Body
cg16037137	-0.4	0.0036	2.58e-01	0.9760	chr1	1473747	C1orf70	Body
cg12632610	-0.6	0.0075	4e-01	0.9959	chr1	1474224	C1orf70	Body
cg16001723	-0.5	0.0122	6.68e-01	1.0000	chr1	1474399	C1orf70	Body
cg13850380	-0.7	0.0087	3.9e-01	0.9947	chr1	1475143	C1orf70	Body
cg00813378	-0.1	0.0165	9.43e-01	1.0000	chr1	1475209	C1orf70	Body
cg16306898	0	9e-04	7.8e-01	1.0000	chr1	1475675	C1orf70	1stExon
cg16601494	0	7e-04	5.62e-01	1.0000	chr1	1475737	C1orf70	5'UTR;1stExon
cg15487867	-0.1	0.0015	5.3e-01	1.0000	chr1	1475742	C1orf70	TSS200
cg18430990	-0.9	0.0083	2.81e-01	0.9810	chr1	1475941	TMEM240	TSS1500
cg23244095	-1.1	0.0102	2.98e-01	0.9827	chr1	1476269	C1orf70	TSS1500
cg18114463	0	0.0120	9.84e-01	1.0000	chr1	1476551	C1orf70	TSS1500
cg09612202	0.2	0.0121	8.92e-01	1.0000	chr1	1476661	C1orf70	TSS1500
cg26602477	0.4	0.0053	4.2e-01	0.9968	chr1	1476845	C1orf70	TSS1500
cg11811409	-0.7	0.0221	7.61e-01	1.0000	chr1	1477025	C1orf70	TSS1500
cg26690297	-1	0.0104	3.25e-01	0.9865	chr1	1477098	SSU72;C1orf70	3'UTR;TSS1500
cg08757091	1.1	0.0135	4.36e-01	0.9976	chr1	1477101	TMEM240;SSU72	TSS1500;3'UTR
cg01802295	-1.4	0.0196	4.84e-01	1.0000	chr1	1477194	SSU72;C1orf70	3'UTR;TSS1500
cg19619320	0.7	0.0250	7.89e-01	1.0000	chr1	1477931	SSU72	Body
cg21173317	-0.5	0.0187	8.09e-01	1.0000	chr1	1478665	SSU72	Body
cg03392564	-0.1	0.0057	8.44e-01	1.0000	chr1	1478680	SSU72	Body
cg00955674	-0.1	0.0155	9.29e-01	1.0000	chr1	1478827	SSU72	Body
cg10347735	0.1	0.0068	9.36e-01	1.0000	chr1	1481874	SSU72	Body
cg07381470	-1.2	0.0113	2.99e-01	0.9827	chr1	1483130	SSU72	Body
cg24470133	-0.8	0.0118	5.07e-01	1.0000	chr1	1483206	SSU72	Body
cg04349378	1.8	0.0155	2.37e-01	0.9698	chr1	1484205	SSU72	Body
cg12734710	0.5	0.0130	7.04e-01	1.0000	chr1	1486459	SSU72	Body
cg14194384	2.1	0.0133	1.07e-01	0.8947	chr1	1487097	SSU72	Body
cg16305094	0	0.0055	9.61e-01	1.0000	chr1	1487266	SSU72	Body
cg07229301	0.6	0.0055	2.65e-01	0.9786	chr1	1487445	SSU72	Body
cg18312113	-0.1	0.0053	8.17e-01	1.0000	chr1	1487538	SSU72	Body
cg02871542	1	0.0094	2.84e-01	0.9812	chr1	1489408	SSU72	Body
cg06069740	0.7	0.0088	4.54e-01	0.9993	chr1	1489973	SSU72	Body
cg16277776	0.2	0.0080	7.96e-01	1.0000	chr1	1490676	SSU72	Body
cg07211239	1.2	0.0140	3.86e-01	0.9939	chr1	1490809	SSU72	Body
cg09517190	1.4	0.0092	1.17e-01	0.9048	chr1	1492513	SSU72	Body
cg08140609	1.5	0.0139	2.69e-01	0.9791	chr1	1494641	SSU72	Body
cg20140735	0.4	0.0100	7.22e-01	1.0000	chr1	1494726	SSU72	Body
cg24044259	-0.3	0.0047	5.08e-01	1.0000	chr1	1496410	SSU72	Body
cg14442715	-0.9	0.0067	1.81e-01	0.9493	chr1	1496934	SSU72	Body
cg06089960	-0.4	0.0038	3.47e-01	0.9890	chr1	1498081	SSU72	Body
cg17968925	2.8	0.0154	7.04e-02	0.8449	chr1	1499694	SSU72	Body
cg03710092	0.1	0.0051	8.56e-01	1.0000	chr1	1500280	SSU72	ExonBnd;Body
cg08947289	0.3	0.0135	8.47e-01	1.0000	chr1	1502414	SSU72	Body
cg20490900	-1.7	0.0213	4.17e-01	0.9966	chr1	1502606	SSU72	Body
cg04218845	-1	0.0155	5.06e-01	1.0000	chr1	1502647	SSU72	Body
cg00784654	-4.7	0.0163	3.95e-03	0.4405	chr1	1502751	SSU72	Body
cg05338320	-0.1	0.0106	9.51e-01	1.0000	chr1	1510984	SSU72	TSS1500
cg16848272	0.9	0.0244	7.19e-01	1.0000	chr1	1510991	SSU72	TSS1500
cg14279825	0.5	0.0072	4.87e-01	1.0000	chr1	1513877	-	-
cg05702207	-0.3	0.0063	6.76e-01	1.0000	chr1	1525422	-	-
cg13316116	0.5	0.0201	7.99e-01	1.0000	chr1	1529636	-	-
cg05934012	-0.3	0.0118	7.92e-01	1.0000	chr1	1533852	-	-
cg07479014	0.7	0.0104	5.05e-01	1.0000	chr1	1534392	-	-
cg09126090	0.8	0.0139	5.7e-01	1.0000	chr1	1534514	-	-
cg11521998	-1.5	0.0089	9.08e-02	0.8774	chr1	1536054	-	-
cg09172260	2	0.0090	2.46e-02	0.6968	chr1	1536101	-	-
cg15158067	2.7	0.0108	1.16e-02	0.5917	chr1	1536396	C1orf233	TSS1500
cg21240031	-0.3	0.0219	8.96e-01	1.0000	chr1	1536671	C1orf233	TSS1500
cg26680206	-0.5	0.0070	4.67e-01	0.9994	chr1	1536755	C1orf233	TSS1500
cg25311963	-1.2	0.0266	6.6e-01	1.0000	chr1	1546691	-	-
cg07147033	0.9	0.0064	1.71e-01	0.9439	chr1	1549615	MIB2	TSS1500
cg13897348	0	0.0017	9.81e-01	1.0000	chr1	1549699	MIB2	TSS1500
cg26295592	2.9	0.0185	1.14e-01	0.9021	chr1	1552224	MIB2	Body;5'UTR
cg15369276	0.7	0.0069	3.05e-01	0.9839	chr1	1552883	MIB2	Body;5'UTR
cg15323084	0.8	0.0045	7.87e-02	0.8598	chr1	1556707	MIB2	Body;5'UTR
cg19165249	1	0.0064	1.08e-01	0.8952	chr1	1558097	MIB2	Body;5'UTR
cg09082814	2.5	0.0099	1.06e-02	0.5760	chr1	1558372	MIB2	Body;5'UTR
cg23957653	0.5	0.0094	5.95e-01	1.0000	chr1	1558726	MIB2	Body;5'UTR
cg03975652	-0.2	0.0144	8.93e-01	1.0000	chr1	1559155	MIB2	Body
cg25500853	0.2	0.0029	4.33e-01	0.9973	chr1	1559952	MIB2	Body
cg02492207	-3.1	0.0221	1.67e-01	0.9429	chr1	1560894	MIB2	Body
cg10994397	-0.6	0.0106	5.63e-01	1.0000	chr1	1562110	MIB2	Body
cg06002660	1.5	0.0108	1.72e-01	0.9446	chr1	1562745	MIB2	Body
cg25900627	-0.1	0.0104	9.02e-01	1.0000	chr1	1562767	MIB2	Body
cg04854189	0.3	0.0106	7.54e-01	1.0000	chr1	1562771	MIB2	Body
cg06912282	3.3	0.0126	8.04e-03	0.5412	chr1	1563001	MIB2	Body
cg06080300	0.8	0.0111	4.98e-01	1.0000	chr1	1563096	MIB2	Body
cg09159050	-0.2	0.0039	6.76e-01	1.0000	chr1	1563500	MIB2	Body
cg21129534	-0.5	0.0041	1.89e-01	0.9525	chr1	1563695	MIB2	Body
cg00078456	1.5	0.0176	3.97e-01	0.9956	chr1	1564422	MIB2	Body
cg18852096	1.9	0.0182	2.96e-01	0.9826	chr1	1564425	MIB2	Body
cg05642789	0.4	0.0163	8.01e-01	1.0000	chr1	1564482	MIB2	Body
cg01621974	1.8	0.0193	3.53e-01	0.9899	chr1	1564788	MIB2	Body
cg17122213	1.4	0.0148	3.6e-01	0.9910	chr1	1564920	MIB2	Body
cg03427058	1.3	0.0179	4.58e-01	0.9993	chr1	1565025	MIB2	Body
cg23430652	0.6	0.0175	7.33e-01	1.0000	chr1	1565027	MIB2	Body
cg00297832	1.3	0.0195	5.2e-01	1.0000	chr1	1565541	MIB2	Body
cg24368383	2.6	0.0213	2.17e-01	0.9626	chr1	1565856	MIB2	Body;3'UTR
cg04882394	2.4	0.0228	2.85e-01	0.9812	chr1	1565931	MIB2	3'UTR;Body
cg24535439	-0.4	0.0162	7.99e-01	1.0000	chr1	1566351	MMP23B	TSS1500
cg00262621	2.3	0.0139	9.57e-02	0.8833	chr1	1566374	MMP23B	TSS1500
cg08231710	-0.1	0.0144	9.71e-01	1.0000	chr1	1566687	MMP23A;MMP23B	TSS1500
cg11648594	-2	0.0088	2.17e-02	0.6777	chr1	1566860	MMP23A;MMP23B	TSS1500
cg26740494	0.1	0.0157	9.29e-01	1.0000	chr1	1567131	MMP23A;MMP23B	TSS1500
cg05834878	-1	0.0086	2.68e-01	0.9788	chr1	1567302	MMP23B;MMP23A	TSS1500
cg05419999	-0.3	0.0050	5.76e-01	1.0000	chr1	1567553	MMP23A;MMP23B	TSS1500;TSS200
cg11798909	0.5	0.0091	5.65e-01	1.0000	chr1	1567820	MMP23A;MMP23B	TSS1500;Body
cg23252997	-0.5	0.0048	2.98e-01	0.9827	chr1	1576591	CDK11B	Body
cg03484489	0	0.0123	9.92e-01	1.0000	chr1	1578865	CDK11B	5'UTR;Body
cg06848468	-0.5	0.0083	5.83e-01	1.0000	chr1	1597086	CDK11B;LOC728661	Body;3'UTR;5'UTR
cg22082145	0.1	0.0107	9.57e-01	1.0000	chr1	1597527	LOC728661;CDK11B	Body;5'UTR
cg17869988	-0.8	0.0077	2.84e-01	0.9812	chr1	1601380	LOC728661;CDK11B	Body;5'UTR
cg19382808	-0.6	0.0098	5.12e-01	1.0000	chr1	1602481	LOC728661;CDK11B	Body;5'UTR
cg03972505	2.1	0.0183	2.43e-01	0.9717	chr1	1602656	LOC728661;CDK11B	Body;5'UTR
cg06528340	-2.5	4.146018e+12	1e+00	1.0000	chr1	1602685	LOC728661;CDK11B	Body;5'UTR
cg13077472	-0.3	0.0130	7.91e-01	1.0000	chr1	1602745	CDK11B;SLC35E2B	5'UTR;Body
cg17939059	-0.3	0.0038	3.94e-01	0.9956	chr1	1602914	LOC728661;CDK11B	Body;5'UTR
cg18288914	0.2	0.0079	7.53e-01	1.0000	chr1	1603013	LOC728661;CDK11B	Body;5'UTR
cg12655137	0.6	0.0116	5.85e-01	1.0000	chr1	1609388	CDK11B;LOC728661	Body;5'UTR
cg20251225	0.5	0.0343	8.9e-01	1.0000	chr1	1609551	CDK11B;LOC728661	Body;5'UTR
cg20429981	-2.6	0.0249	2.88e-01	0.9817	chr1	1609972	CDK11B;LOC728661	Body;5'UTR
cg01189072	-4.9	0.0138	3.6e-04	0.2050	chr1	1610660	CDK11B;LOC728661	Body;5'UTR
cg11588584	-1.5	0.0160	3.48e-01	0.9890	chr1	1611937	CDK11B;LOC728661	Body;5'UTR
cg09825670	-0.7	0.0268	7.86e-01	1.0000	chr1	1611999	CDK11B;LOC728661	Body;5'UTR
cg20462449	2.8	0.0144	5.3e-02	0.8063	chr1	1613704	CDK11B;LOC728661	Body;5'UTR
cg21106418	-1.1	0.0127	4.08e-01	0.9963	chr1	1613911	CDK11B;LOC728661	Body;5'UTR
cg10065215	0.5	0.0187	7.86e-01	1.0000	chr1	1613982	CDK11B;LOC728661	Body;5'UTR
cg12042834	-0.4	0.0139	7.95e-01	1.0000	chr1	1614009	CDK11B;LOC728661	Body;5'UTR
cg19018051	0.7	0.0278	8.12e-01	1.0000	chr1	1625395	LOC728661;CDK11B	TSS1500;Body;5'UTR
cg26114076	0.2	0.0044	6.11e-01	1.0000	chr1	1625689	SLC35E2B;CDK11B	TSS1500;5'UTR;Body
cg10626236	0.4	0.0097	6.77e-01	1.0000	chr1	1631100	MMP23A;CDK11B	TSS1500;Body;5'UTR
cg11851198	-1	0.0124	4.04e-01	0.9963	chr1	1642075	CDK11A;CDK11B	Body;5'UTR
cg10628909	-0.7	0.0069	2.93e-01	0.9825	chr1	1646882	CDK11A;CDK11B	Body;5'UTR
cg10162318	0.3	0.0055	5.87e-01	1.0000	chr1	1663924	SLC35E2	Body
cg02332863	1.3	0.0183	4.9e-01	1.0000	chr1	1666933	SLC35E2	Body
cg16990280	0.4	0.0104	7.03e-01	1.0000	chr1	1674679	SLC35E2	5'UTR
cg01512113	0	0.0091	9.66e-01	1.0000	chr1	1680232	-	-
cg18763089	-1.8	0.0106	9.07e-02	0.8774	chr1	1683738	NADK	3'UTR
cg14027380	-1.1	0.0083	1.97e-01	0.9553	chr1	1683796	NADK	3'UTR
cg22707691	0.3	0.0047	5.69e-01	1.0000	chr1	1684095	NADK	3'UTR
cg15260978	-2	0.0146	1.73e-01	0.9450	chr1	1685832	NADK	Body
cg12406875	0.7	0.0064	2.54e-01	0.9753	chr1	1685854	NADK	Body
cg05983502	0.5	0.0105	6.36e-01	1.0000	chr1	1685970	NADK	Body
cg17282211	0.6	0.0203	7.51e-01	1.0000	chr1	1686080	NADK	Body
cg11725331	-1	0.0075	2.07e-01	0.9585	chr1	1687729	NADK	Body
cg10543797	0.2	0.0053	7.69e-01	1.0000	chr1	1688123	NADK	Body
cg15688635	0.5	0.0039	2.07e-01	0.9584	chr1	1688550	NADK	ExonBnd;Body
cg17010445	0	0.0112	9.85e-01	1.0000	chr1	1688716	NADK	Body
cg09185911	-0.6	0.0053	2.42e-01	0.9714	chr1	1688883	NADK	Body
cg25031205	0.3	0.0044	4.4e-01	0.9984	chr1	1688976	NADK	Body
cg04439557	0.2	0.0141	8.71e-01	1.0000	chr1	1689452	NADK	Body
cg08122070	0.4	0.0058	5.04e-01	1.0000	chr1	1689610	NADK	Body
cg05152432	-0.8	0.0086	3.66e-01	0.9914	chr1	1689887	NADK	Body
cg07328316	-0.2	0.0229	9.36e-01	1.0000	chr1	1690235	NADK	TSS200;Body
cg22906442	-1.4	0.0151	3.59e-01	0.9909	chr1	1690260	NADK	TSS200;Body
cg08937102	1.2	0.0118	3.27e-01	0.9866	chr1	1690389	NADK	Body
cg15274273	-0.9	0.0209	6.52e-01	1.0000	chr1	1690610	NADK	TSS1500;Body
cg11296110	1	0.0072	1.67e-01	0.9429	chr1	1690811	NADK	TSS1500;Body
cg03606098	0.6	0.0092	5.42e-01	1.0000	chr1	1690840	NADK	Body
cg18956079	0.1	0.0105	9.44e-01	1.0000	chr1	1690982	NADK	TSS1500;Body
cg12552303	-0.6	0.0142	6.86e-01	1.0000	chr1	1691817	NADK	Body
cg15851414	1.4	0.0166	4.01e-01	0.9962	chr1	1695247	NADK	Body
cg15824543	0.6	0.0130	6.18e-01	1.0000	chr1	1695391	NADK	Body
cg13185289	-1.3	0.0126	3.12e-01	0.9848	chr1	1707657	NADK	5'UTR
cg09182189	-0.5	0.0033	1.71e-01	0.9443	chr1	1709203	NADK	5'UTR
cg02297801	-0.8	0.0122	4.89e-01	1.0000	chr1	1710663	NADK	TSS1500
cg02400530	1.1	0.0114	3.43e-01	0.9884	chr1	1710880	NADK	TSS1500;5'UTR
cg17266431	0.3	0.0101	7.3e-01	1.0000	chr1	1711069	NADK	TSS1500
cg19114248	-0.4	0.0164	8.12e-01	1.0000	chr1	1711393	NADK	TSS1500;1stExon;5'UTR
cg05627004	-0.4	0.0091	6.78e-01	1.0000	chr1	1711530	NADK	TSS1500;TSS200
cg11837076	-0.9	0.0214	6.89e-01	1.0000	chr1	1711588	NADK	TSS1500;TSS200
cg18591364	-0.3	0.0089	7.26e-01	1.0000	chr1	1711620	NADK	TSS1500;TSS200
cg04157786	-0.2	0.0315	9.48e-01	1.0000	chr1	1711635	NADK	TSS1500;TSS200
cg14958032	0.8	0.0277	7.64e-01	1.0000	chr1	1711661	NADK	TSS1500;TSS200
cg00735586	0.6	0.0238	7.95e-01	1.0000	chr1	1711716	NADK	TSS1500
cg22877644	-0.5	0.0043	2.51e-01	0.9746	chr1	1712405	NADK	TSS1500
cg23834034	0.1	0.0102	8.9e-01	1.0000	chr1	1712821	NADK	TSS1500
cg19083977	0.4	0.0058	5.3e-01	1.0000	chr1	1712885	-	-
cg24163210	-0.5	0.0074	4.65e-01	0.9994	chr1	1713944	-	-
cg00558749	-0.7	0.0124	5.57e-01	1.0000	chr1	1713950	-	-
cg13461447	-0.9	0.0042	3.27e-02	0.7403	chr1	1714001	-	-
cg22376730	0.9	0.0124	4.68e-01	0.9995	chr1	1715039	-	-
cg04902899	-1.6	0.0055	3.41e-03	0.4233	chr1	1717822	GNB1	3'UTR
cg26568075	0.3	0.0080	7.34e-01	1.0000	chr1	1718809	GNB1	Body
cg25314445	-0.8	0.0054	1.25e-01	0.9127	chr1	1718835	GNB1	Body
cg12076692	-0.3	0.0038	3.98e-01	0.9956	chr1	1718852	GNB1	Body
cg13336641	0.2	0.0082	8.38e-01	1.0000	chr1	1720449	GNB1	Body
cg16418734	0.8	0.0262	7.53e-01	1.0000	chr1	1720537	GNB1	Body
cg06843553	1.2	0.0072	9.78e-02	0.8854	chr1	1724917	GNB1	Body
cg25069266	0	0.0052	9.86e-01	1.0000	chr1	1726880	GNB1	Body
cg05722993	-0.2	0.0065	7.08e-01	1.0000	chr1	1727796	GNB1	Body
cg15523212	-0.1	0.0100	9.18e-01	1.0000	chr1	1729345	GNB1	Body
cg03335128	0	0.0142	9.83e-01	1.0000	chr1	1731415	GNB1	Body
cg21422400	0.6	0.0111	6e-01	1.0000	chr1	1747243	GNB1	Body
cg25480982	0.3	0.0062	6.82e-01	1.0000	chr1	1748716	GNB1	Body;5'UTR
cg20732440	0.6	0.0066	3.75e-01	0.9923	chr1	1749888	GNB1	Body;5'UTR
cg01729401	0.5	0.0073	4.81e-01	1.0000	chr1	1750560	GNB1	Body
cg02948693	1.1	0.0121	3.59e-01	0.9909	chr1	1758610	GNB1	5'UTR
cg27021587	0.8	0.0152	6.1e-01	1.0000	chr1	1758687	GNB1	5'UTR
cg05368896	1	0.0076	1.77e-01	0.9467	chr1	1760171	GNB1	5'UTR
cg12134886	-0.5	0.0074	4.82e-01	1.0000	chr1	1763781	GNB1	5'UTR
cg01205154	-2	0.0058	7.43e-04	0.2651	chr1	1767173	GNB1	5'UTR
cg09535746	2.5	0.0117	3.18e-02	0.7343	chr1	1772180	GNB1	5'UTR
cg07068709	-0.8	0.0085	3.21e-01	0.9860	chr1	1772952	GNB1	5'UTR
cg04260676	1.2	0.0125	3.31e-01	0.9873	chr1	1774322	GNB1	5'UTR
cg05813612	-1	0.0100	3.26e-01	0.9866	chr1	1779175	GNB1	5'UTR
cg14527423	-0.4	0.0201	8.56e-01	1.0000	chr1	1788843	GNB1	5'UTR
cg16677144	-0.3	0.0026	3.36e-01	0.9876	chr1	1790217	GNB1	5'UTR
cg14953148	1.5	0.0131	2.63e-01	0.9780	chr1	1792846	GNB1	5'UTR
cg12072340	-0.7	0.0066	3e-01	0.9828	chr1	1794548	GNB1	5'UTR
cg18162783	1	0.0040	1.26e-02	0.6012	chr1	1795891	GNB1	5'UTR
cg04994975	-3.9	0.0116	8.48e-04	0.2738	chr1	1795945	GNB1	5'UTR
cg26147268	-0.3	0.0101	7.95e-01	1.0000	chr1	1801236	GNB1	5'UTR
cg05925326	-0.6	0.0131	6.25e-01	1.0000	chr1	1803843	GNB1	5'UTR
cg09503310	-0.8	0.0049	1.17e-01	0.9051	chr1	1808158	GNB1	5'UTR
cg07432009	0.6	0.0110	5.97e-01	1.0000	chr1	1815199	GNB1	5'UTR
cg03043696	0.8	0.0122	5.02e-01	1.0000	chr1	1820656	GNB1	5'UTR
cg23982607	-2.6	0.0212	2.13e-01	0.9606	chr1	1823379	GNB1	TSS1500
cg07380540	2.3	0.0107	3.61e-02	0.7547	chr1	1825861	-	-
cg16652392	2.2	0.0132	8.91e-02	0.8755	chr1	1826227	-	-
cg26492771	0.9	0.0175	5.87e-01	1.0000	chr1	1830566	-	-
cg21776599	0.6	0.0150	6.98e-01	1.0000	chr1	1830693	-	-
cg24706992	2.2	0.0083	8.07e-03	0.5413	chr1	1833078	-	-
cg16926213	4.4	0.0292	1.31e-01	0.9162	chr1	1841314	-	-
cg09628503	1.5	0.0049	2.2e-03	0.3719	chr1	1842629	-	-
cg22850508	0.5	0.0051	3.75e-01	0.9923	chr1	1843940	-	-
cg15102821	3.3	0.0130	1.18e-02	0.5932	chr1	1844801	CALML6	TSS1500
cg01755342	0.6	0.0082	4.46e-01	0.9988	chr1	1845396	CALML6	TSS1500
cg15819352	1.1	0.0161	4.77e-01	1.0000	chr1	1845940	CALML6	TSS1500
cg06443644	1.3	0.0127	3.19e-01	0.9855	chr1	1846046	CALML6	TSS1500
cg11549166	-0.5	0.0066	4.56e-01	0.9993	chr1	1846098	CALML6	TSS200
cg22364929	0.5	0.0135	7.3e-01	1.0000	chr1	1846154	CALML6	TSS200
cg15715333	0.3	0.0153	8.47e-01	1.0000	chr1	1846383	CALML6	5'UTR;1stExon
cg17434257	0.5	0.0104	6.58e-01	1.0000	chr1	1846591	CALML6	1stExon;5'UTR
cg12642568	1.4	0.0136	2.92e-01	0.9825	chr1	1846648	CALML6	5'UTR;1stExon
cg15527168	-0.4	0.0060	5.22e-01	1.0000	chr1	1847864	CALML6	Body
cg17592667	1.8	0.0113	1.08e-01	0.8957	chr1	1848649	CALML6	3'UTR
cg03442254	0.1	0.0123	9.5e-01	1.0000	chr1	1849073	TMEM52	3'UTR
cg16989443	0.4	0.0071	5.94e-01	1.0000	chr1	1849195	TMEM52	3'UTR
cg07177011	0.1	0.0043	9.01e-01	1.0000	chr1	1849305	TMEM52	3'UTR
cg23473962	-3.2	0.0157	3.86e-02	0.7645	chr1	1850263	TMEM52	Body
cg22718050	-1.2	0.0095	2.23e-01	0.9651	chr1	1850275	TMEM52	Body
cg02577049	0	0.0032	9.29e-01	1.0000	chr1	1851347	TMEM52	TSS1500
cg04758387	1.5	0.0116	2.11e-01	0.9599	chr1	1851384	TMEM52	TSS1500
cg10219957	-0.2	0.0110	8.75e-01	1.0000	chr1	1851416	TMEM52	TSS1500
cg22536775	0.3	0.0132	8.06e-01	1.0000	chr1	1851439	TMEM52	TSS1500
cg09859491	-0.2	0.0054	7.17e-01	1.0000	chr1	1851542	TMEM52	TSS1500
cg06174563	0.5	0.0095	5.74e-01	1.0000	chr1	1851910	TMEM52	TSS1500
cg04886783	0.1	0.0096	8.82e-01	1.0000	chr1	1852216	TMEM52	TSS1500
cg03580107	1.7	0.0133	1.91e-01	0.9530	chr1	1854473	-	-
cg07924154	-3.3	0.0171	5.4e-02	0.8084	chr1	1855209	-	-
cg03547078	-1.2	0.0177	5.08e-01	1.0000	chr1	1855303	-	-
cg19356311	-1.3	0.0325	6.91e-01	1.0000	chr1	1856073	-	-
cg16328466	0.8	0.0100	4.1e-01	0.9963	chr1	1857514	-	-
cg18231054	1.9	0.0144	1.86e-01	0.9511	chr1	1858037	-	-
cg06092084	0.8	0.0152	5.89e-01	1.0000	chr1	1858106	-	-
cg26658617	-0.5	0.0139	7.28e-01	1.0000	chr1	1858949	CFAP74	Body
cg03719984	2.6	0.0147	8.08e-02	0.8632	chr1	1859247	-	-
cg11649821	0.1	0.0068	8.53e-01	1.0000	chr1	1859438	-	-
cg07227679	2.8	0.0253	2.66e-01	0.9787	chr1	1861675	-	-
cg13027345	2.3	0.0107	3.25e-02	0.7386	chr1	1861744	CFAP74	Body
cg19630039	0.4	0.0194	8.55e-01	1.0000	chr1	1861806	-	-
cg06082439	0.6	0.0054	2.63e-01	0.9779	chr1	1861922	-	-
cg08967668	-0.6	0.0251	8.26e-01	1.0000	chr1	1867326	CFAP74	Body
cg06937595	1	0.0197	6.22e-01	1.0000	chr1	1868501	-	-
cg06853697	1.2	0.0156	4.27e-01	0.9971	chr1	1868638	-	-
cg11456906	-2	0.0289	4.88e-01	1.0000	chr1	1869120	CFAP74	Body
cg13707717	0.7	0.0185	6.99e-01	1.0000	chr1	1870374	CFAP74	Body
cg18383977	-0.4	0.0061	5.19e-01	1.0000	chr1	1870495	-	-
cg08639799	1.1	0.0130	3.84e-01	0.9937	chr1	1871162	-	-
cg16680704	2.1	0.0223	3.51e-01	0.9894	chr1	1871823	-	-
cg07484797	1.7	0.0126	1.84e-01	0.9505	chr1	1871932	CFAP74	Body
cg16142957	0.3	0.0078	7e-01	1.0000	chr1	1873750	-	-
cg07719258	1.1	0.0079	1.68e-01	0.9432	chr1	1874140	-	-
cg14839558	-0.1	0.0105	9.19e-01	1.0000	chr1	1874488	-	-
cg21876832	1.2	0.0125	3.17e-01	0.9852	chr1	1874742	-	-
cg15028578	1.1	0.0123	3.64e-01	0.9914	chr1	1874898	-	-
cg17747265	-2	0.0284	4.86e-01	1.0000	chr1	1875780	-	-
cg03396347	-0.4	0.0334	9.07e-01	1.0000	chr1	1875803	-	-
cg19684894	-0.3	0.0044	4.57e-01	0.9993	chr1	1875870	CFAP74	Body
cg16573863	0.2	0.0263	9.5e-01	1.0000	chr1	1876015	-	-
cg24525340	1.4	0.0092	1.2e-01	0.9079	chr1	1877535	-	-
cg22375575	-0.3	0.0044	5.6e-01	1.0000	chr1	1877730	-	-
cg08730434	2	0.0161	2.18e-01	0.9631	chr1	1878395	-	-
cg26357403	-1.2	0.0197	5.46e-01	1.0000	chr1	1878565	-	-
cg06090818	0.5	0.0117	6.82e-01	1.0000	chr1	1886501	KIAA1751	3'UTR
cg02825707	2.2	0.0100	3e-02	0.7260	chr1	1886763	CFAP74	Body
cg12035532	0.2	0.0118	8.8e-01	1.0000	chr1	1886765	KIAA1751	3'UTR
cg05264578	0.3	0.0055	5.95e-01	1.0000	chr1	1886865	KIAA1751	3'UTR
cg12665890	1.3	0.0114	2.74e-01	0.9802	chr1	1888447	KIAA1751	Body
cg11528033	-0.8	0.0044	9.03e-02	0.8771	chr1	1890152	KIAA1751	Body
cg11254952	-0.4	0.0070	5.35e-01	1.0000	chr1	1890171	KIAA1751	Body
cg22619719	-0.5	0.0086	5.78e-01	1.0000	chr1	1891578	KIAA1751	Body
cg10020121	-0.3	0.0058	5.77e-01	1.0000	chr1	1893502	KIAA1751	Body
cg04395167	1.5	0.0053	4.5e-03	0.4576	chr1	1895110	KIAA1751	Body
cg05757448	0.4	0.0110	7.5e-01	1.0000	chr1	1895206	KIAA1751	Body
cg13168877	2.4	0.0141	8.53e-02	0.8713	chr1	1896470	KIAA1751	Body
cg24503109	5.3	0.0184	3.65e-03	0.4307	chr1	1897585	KIAA1751	Body
cg04852972	1.8	0.0202	3.6e-01	0.9912	chr1	1897728	KIAA1751	Body
cg24495298	1	0.0138	4.58e-01	0.9993	chr1	1897785	KIAA1751	Body
cg06123252	1.5	0.0101	1.47e-01	0.9301	chr1	1901073	KIAA1751	Body
cg14223474	-0.8	0.0158	6.2e-01	1.0000	chr1	1902224	CFAP74	Body
cg06835814	-2	0.0245	4.19e-01	0.9966	chr1	1905080	KIAA1751	Body
cg07105421	0.8	0.0115	4.77e-01	1.0000	chr1	1905575	KIAA1751	Body
cg26430560	4.2	0.0148	4.97e-03	0.4747	chr1	1905618	KIAA1751	Body
cg14598619	1.9	0.0114	9.94e-02	0.8871	chr1	1906334	KIAA1751	Body
cg00574213	-0.5	0.0165	7.76e-01	1.0000	chr1	1906947	KIAA1751	Body
cg01559650	1.1	0.0121	3.74e-01	0.9923	chr1	1907395	KIAA1751	Body
cg05035280	3.9	0.0217	7.05e-02	0.8452	chr1	1909092	KIAA1751	Body
cg27587063	2.9	0.0159	7.26e-02	0.8489	chr1	1912065	KIAA1751	Body
cg10623290	0.3	0.0058	5.92e-01	1.0000	chr1	1912185	KIAA1751	Body
cg22792177	0.7	0.0174	6.71e-01	1.0000	chr1	1912606	KIAA1751	Body
cg12701697	-0.5	0.0090	5.43e-01	1.0000	chr1	1914707	KIAA1751	Body
cg14423423	-0.7	0.0045	1.12e-01	0.9007	chr1	1920111	CFAP74	ExonBnd;Body
cg11946378	-2.2	0.0170	1.99e-01	0.9560	chr1	1920339	KIAA1751	Body
cg25672268	-0.9	0.0102	3.99e-01	0.9956	chr1	1922383	CFAP74	Body
cg00213113	1.2	0.0052	2.25e-02	0.6821	chr1	1933170	CFAP74	5'UTR
cg17561553	-1.9	0.0097	5.11e-02	0.8016	chr1	1934433	CFAP74	5'UTR
cg22344830	1.2	0.0101	2.38e-01	0.9702	chr1	1935048	KIAA1751	5'UTR
cg16119405	2.8	0.0249	2.67e-01	0.9787	chr1	1936420	CFAP74	TSS1500
cg24317585	2.2	0.0162	1.8e-01	0.9486	chr1	1936611	KIAA1751	TSS1500
cg23037871	1.2	0.0094	2.06e-01	0.9584	chr1	1936711	KIAA1751	TSS1500
cg14723606	5.1	0.0364	1.65e-01	0.9417	chr1	1942514	-	-
cg06980013	1.9	0.0319	5.54e-01	1.0000	chr1	1945959	-	-
cg09021225	-0.6	0.0123	5.98e-01	1.0000	chr1	1946325	-	-
cg00546307	1.4	0.0209	4.98e-01	1.0000	chr1	1946355	-	-
cg13103143	0	0.0172	9.8e-01	1.0000	chr1	1946688	-	-
cg13624878	0.5	0.0182	7.82e-01	1.0000	chr1	1946972	-	-
cg22735065	0.4	0.0200	8.59e-01	1.0000	chr1	1947073	-	-
cg15225282	0.4	0.0100	6.63e-01	1.0000	chr1	1947161	-	-
cg19888246	2.2	0.0108	4.46e-02	0.7843	chr1	1947466	-	-
cg18602963	1.3	0.0169	4.59e-01	0.9993	chr1	1948468	-	-
cg09709694	0.5	0.0052	3.75e-01	0.9923	chr1	1949189	-	-
cg26609236	0.8	0.0079	2.92e-01	0.9825	chr1	1949354	GABRD	TSS1500
cg17854471	-1.9	0.0179	2.97e-01	0.9827	chr1	1950036	GABRD	TSS1500
cg27059105	0.4	0.0175	7.98e-01	1.0000	chr1	1950044	GABRD	TSS1500
cg24087944	2.2	0.0116	5.99e-02	0.8230	chr1	1950111	GABRD	TSS1500
cg00580652	0.9	0.0039	2.26e-02	0.6822	chr1	1951356	GABRD	Body
cg18392644	1.5	0.0115	2.08e-01	0.9587	chr1	1951466	GABRD	Body
cg06063714	3.6	0.0254	1.61e-01	0.9396	chr1	1951514	GABRD	Body
cg15202351	1.2	0.0130	3.55e-01	0.9901	chr1	1952273	GABRD	Body
cg14974223	1.2	0.0139	3.78e-01	0.9926	chr1	1953109	GABRD	Body
cg03469790	2	0.0187	2.78e-01	0.9805	chr1	1953419	GABRD	Body
cg19868751	0	0.0050	9.78e-01	1.0000	chr1	1955124	GABRD	Body
cg13788313	0.2	0.0130	8.79e-01	1.0000	chr1	1955762	GABRD	Body
cg23288755	-2.2	0.0159	1.65e-01	0.9422	chr1	1957320	GABRD	Body
cg24105782	0	0.0173	9.84e-01	1.0000	chr1	1957385	GABRD	Body
cg04847273	0.7	0.0177	7.08e-01	1.0000	chr1	1957620	GABRD	Body
cg10837110	0.7	0.0116	5.6e-01	1.0000	chr1	1957711	GABRD	Body
cg05654059	-1.1	0.0151	4.55e-01	0.9993	chr1	1957805	GABRD	Body
cg00400948	0.5	0.0063	4.41e-01	0.9984	chr1	1959442	GABRD	Body
cg19091116	2	0.0145	1.62e-01	0.9401	chr1	1959497	GABRD	Body
cg00889627	0.7	0.0035	5.86e-02	0.8196	chr1	1959630	GABRD	Body
cg16467687	0.4	0.0099	7.15e-01	1.0000	chr1	1959902	GABRD	Body
cg04417640	0.2	0.0104	8.16e-01	1.0000	chr1	1961049	GABRD	Body
cg09769218	1	0.0081	2.02e-01	0.9575	chr1	1961075	GABRD	Body
cg24364910	0.5	0.0083	5.16e-01	1.0000	chr1	1961111	GABRD	Body
cg25384089	-0.3	0.0028	2.68e-01	0.9788	chr1	1961628	GABRD	Body
cg14522944	3	0.0112	7e-03	0.5222	chr1	1961743	GABRD	3'UTR
cg03700143	0.3	0.0072	6.72e-01	1.0000	chr1	1961762	GABRD	3'UTR
cg11687809	1.8	0.0153	2.31e-01	0.9678	chr1	1962016	GABRD	3'UTR
cg24547253	2.4	0.0156	1.24e-01	0.9116	chr1	1962082	GABRD	3'UTR
cg14875852	1.8	0.0099	7.21e-02	0.8478	chr1	1963249	-	-
cg14087574	0.7	0.0084	4.26e-01	0.9971	chr1	1963794	-	-
cg09752779	1.7	0.0146	2.45e-01	0.9722	chr1	1963970	-	-
cg13856872	1.4	0.0098	1.55e-01	0.9356	chr1	1965063	-	-
cg08823892	0.2	0.0054	6.6e-01	1.0000	chr1	1969740	-	-
cg00123471	3.2	0.0116	6.08e-03	0.5018	chr1	1970087	-	-
cg07226484	-0.8	0.0157	6e-01	1.0000	chr1	1972776	-	-
cg04843461	0.2	0.0120	8.75e-01	1.0000	chr1	1974661	-	-
cg16703312	-0.1	0.0146	9.67e-01	1.0000	chr1	1974698	-	-
cg12658400	0.9	0.0081	2.55e-01	0.9754	chr1	1974826	-	-
cg15198247	0.1	0.0053	9.24e-01	1.0000	chr1	1974844	-	-
cg09767587	-0.6	0.0048	2.03e-01	0.9576	chr1	1976124	-	-
cg10447260	-1.6	0.0139	2.52e-01	0.9748	chr1	1978017	-	-
cg14978994	0.2	0.0053	6.99e-01	1.0000	chr1	1978115	-	-
cg18120323	-0.2	0.0195	9.08e-01	1.0000	chr1	1978732	-	-
cg10934589	-0.1	0.0125	9.14e-01	1.0000	chr1	1979149	-	-
cg13646693	1	0.0077	2.09e-01	0.9592	chr1	1979566	-	-
cg05239544	1.7	0.0132	2.07e-01	0.9587	chr1	1980895	PRKCZ	TSS1500
cg26610624	-0.8	0.0085	3.29e-01	0.9871	chr1	1981268	PRKCZ	TSS1500
cg21137823	-0.6	0.0077	4.58e-01	0.9993	chr1	1981270	PRKCZ	TSS1500
cg02347356	2.4	0.0125	5.29e-02	0.8059	chr1	1983003	PRKCZ	Body
cg05929117	1.8	0.0154	2.41e-01	0.9713	chr1	1983033	PRKCZ	Body
cg20285026	0	0.0193	9.87e-01	1.0000	chr1	1983774	PRKCZ	Body
cg17740743	2.2	0.0097	2.06e-02	0.6701	chr1	1986220	PRKCZ	Body
cg12391964	0.6	0.0051	2.74e-01	0.9802	chr1	1986275	PRKCZ	Body
cg14656575	0	0.0094	9.86e-01	1.0000	chr1	1988767	PRKCZ	Body
cg24447775	-0.7	0.0107	5.11e-01	1.0000	chr1	1992534	PRKCZ	Body
cg02107558	2.7	0.0115	1.76e-02	0.6509	chr1	2000679	PRKCZ	Body
cg04146995	1	0.0099	3.37e-01	0.9877	chr1	2001651	PRKCZ	Body
cg15115072	0.4	0.0047	3.61e-01	0.9912	chr1	2002722	PRKCZ	Body
cg17815669	-1.1	0.0081	1.71e-01	0.9442	chr1	2003198	PRKCZ	Body
cg08108679	0.5	0.0064	4.65e-01	0.9994	chr1	2003274	PRKCZ	Body
cg16269144	-0.3	0.0078	6.92e-01	1.0000	chr1	2003326	PRKCZ	Body
cg04314111	1.6	0.0071	2.54e-02	0.7015	chr1	2003577	PRKCZ	Body
cg11227141	1	0.0176	5.84e-01	1.0000	chr1	2003650	PRKCZ	TSS1500;Body
cg00095688	-1.6	0.0179	3.79e-01	0.9928	chr1	2003864	PRKCZ	TSS1500;Body
cg24842354	-1.5	0.0219	4.82e-01	1.0000	chr1	2004057	PRKCZ	TSS1500;Body
cg00359465	1.8	0.0125	1.56e-01	0.9364	chr1	2004346	PRKCZ	TSS1500;Body
cg04023573	-1.7	0.0213	4.27e-01	0.9971	chr1	2004636	PRKCZ	TSS1500;Body
cg08038080	0.1	0.0069	8.99e-01	1.0000	chr1	2004864	PRKCZ	TSS1500;Body
cg17318853	1.4	0.0146	3.45e-01	0.9888	chr1	2005060	PRKCZ	TSS1500;TSS200;Body
cg04520340	1.9	0.0089	3.12e-02	0.7309	chr1	2005132	PRKCZ	1stExon;Body;5'UTR
cg16653138	-2.5	0.0236	2.92e-01	0.9825	chr1	2005180	PRKCZ	1stExon;Body;5'UTR
cg18451382	0.9	0.0120	4.65e-01	0.9994	chr1	2005224	PRKCZ	1stExon;TSS200;5'UTR;Body
cg13387826	1	0.0078	1.9e-01	0.9525	chr1	2005260	PRKCZ	1stExon;Body;5'UTR
cg24715732	3	0.0162	6.88e-02	0.8407	chr1	2005265	PRKCZ	1stExon;TSS200;5'UTR;Body
cg06164957	1	0.0084	2.16e-01	0.9625	chr1	2005268	PRKCZ	1stExon;TSS200;5'UTR;Body
cg14418633	0.9	0.0121	4.4e-01	0.9984	chr1	2005489	PRKCZ	Body;5'UTR
cg03001333	0.8	0.0068	2.56e-01	0.9758	chr1	2005560	PRKCZ	Body;5'UTR
cg13591369	0.7	0.0059	2.18e-01	0.9632	chr1	2005564	PRKCZ	Body;5'UTR
cg14171824	-2	0.0262	4.4e-01	0.9984	chr1	2006656	PRKCZ	Body;5'UTR
cg01970427	0.2	0.0120	8.38e-01	1.0000	chr1	2006896	PRKCZ	Body;5'UTR
cg26252027	0.5	0.0076	5.4e-01	1.0000	chr1	2012218	PRKCZ	Body;5'UTR
cg22174681	-0.5	0.0128	7.24e-01	1.0000	chr1	2013930	PRKCZ	Body;5'UTR
cg25304754	0.8	0.0164	6.23e-01	1.0000	chr1	2014547	PRKCZ	Body;5'UTR
cg17495046	0.7	0.0052	2.14e-01	0.9611	chr1	2017010	PRKCZ	Body;5'UTR
cg05351942	1.1	0.0133	3.93e-01	0.9954	chr1	2018107	PRKCZ	Body;5'UTR
cg06176608	0.4	0.0109	7.44e-01	1.0000	chr1	2019526	PRKCZ	Body;5'UTR
cg26561349	0.1	0.0053	7.87e-01	1.0000	chr1	2020591	PRKCZ	Body;5'UTR
cg08732456	1	0.0104	3.42e-01	0.9883	chr1	2020870	PRKCZ	Body;5'UTR
cg17497824	0.3	0.0101	7.5e-01	1.0000	chr1	2021003	PRKCZ	Body;5'UTR
cg16735509	-1.7	0.0292	5.53e-01	1.0000	chr1	2023157	PRKCZ	Body;5'UTR
cg02607043	1.5	0.0058	8.91e-03	0.5545	chr1	2024071	PRKCZ	5'UTR;Body
cg24138964	0.7	0.0130	5.95e-01	1.0000	chr1	2025206	PRKCZ	Body;5'UTR
cg12711627	1.2	0.0062	4.73e-02	0.7943	chr1	2025769	PRKCZ	Body;5'UTR
cg04349178	-1.3	0.0102	2.11e-01	0.9599	chr1	2026224	PRKCZ	Body;5'UTR
cg25139718	0.5	0.0091	6.12e-01	1.0000	chr1	2027575	PRKCZ	Body;5'UTR
cg00666247	-0.1	0.0047	7.61e-01	1.0000	chr1	2028044	PRKCZ	5'UTR;Body
cg00312809	0.3	0.0115	7.73e-01	1.0000	chr1	2028213	PRKCZ	Body;5'UTR
cg19759051	0.9	0.0067	1.71e-01	0.9443	chr1	2030817	PRKCZ	Body;5'UTR
cg07684553	-0.3	0.0041	4.04e-01	0.9963	chr1	2031262	PRKCZ	5'UTR;Body
cg00130343	0.2	0.0063	7.19e-01	1.0000	chr1	2032156	PRKCZ	5'UTR;Body
cg06227939	0.7	0.0074	3.44e-01	0.9886	chr1	2033594	PRKCZ	5'UTR;Body
cg02912476	-0.7	0.0062	2.65e-01	0.9786	chr1	2035087	PRKCZ	TSS1500;Body;5'UTR
cg12639453	-2.4	0.0175	1.78e-01	0.9474	chr1	2035780	PRKCZ	TSS1500;Body;5'UTR
cg16599817	-0.3	0.0151	8.67e-01	1.0000	chr1	2036283	PRKCZ	1stExon;5'UTR;Body
cg06315149	-1.9	0.0130	1.37e-01	0.9217	chr1	2036398	PRKCZ	5'UTR;Body
cg17023856	-0.4	0.0119	7.37e-01	1.0000	chr1	2036508	PRKCZ	5'UTR;Body
cg00409816	0.1	0.0055	7.92e-01	1.0000	chr1	2037476	PRKCZ	5'UTR;Body
cg13072890	-0.4	0.0110	6.99e-01	1.0000	chr1	2038377	PRKCZ	5'UTR;Body
cg06717814	0.3	0.0061	6.45e-01	1.0000	chr1	2038593	PRKCZ	5'UTR;Body
cg22626579	1.4	0.0129	2.66e-01	0.9787	chr1	2038628	PRKCZ	5'UTR;Body
cg16320749	0.3	0.0083	6.79e-01	1.0000	chr1	2039660	PRKCZ	5'UTR;Body
cg06204101	0.3	0.0091	7.76e-01	1.0000	chr1	2039671	PRKCZ	5'UTR;Body
cg09322616	-0.5	0.0074	4.62e-01	0.9994	chr1	2040400	PRKCZ	5'UTR;Body
cg17748900	2.9	0.0076	1.49e-04	0.1483	chr1	2041764	PRKCZ	5'UTR;Body
cg22342249	0.3	0.0039	5.1e-01	1.0000	chr1	2043439	PRKCZ	5'UTR;Body
cg13918804	1.5	0.0309	6.26e-01	1.0000	chr1	2043761	PRKCZ	5'UTR;Body
cg04315214	0.1	0.0063	8.17e-01	1.0000	chr1	2043799	PRKCZ	5'UTR;Body
cg19257562	0.5	0.0049	3.25e-01	0.9865	chr1	2043853	PRKCZ	5'UTR;Body
cg03777518	-0.1	0.0047	7.95e-01	1.0000	chr1	2045682	PRKCZ	5'UTR;Body
cg17426766	3.5	0.0096	2.81e-04	0.1884	chr1	2046864	PRKCZ	5'UTR;Body
cg19255464	-0.6	0.0052	2.63e-01	0.9779	chr1	2047101	PRKCZ	5'UTR;Body
cg20328379	-0.9	0.0080	2.79e-01	0.9808	chr1	2048946	PRKCZ	5'UTR;Body
cg27427908	-0.7	0.0063	2.63e-01	0.9779	chr1	2056109	PRKCZ	5'UTR;Body
cg18803110	1.2	0.0126	3.58e-01	0.9906	chr1	2057439	PRKCZ	5'UTR;Body
cg23803603	-0.7	0.0082	3.76e-01	0.9924	chr1	2058230	PRKCZ	5'UTR;Body
cg12718519	-0.1	0.0258	9.7e-01	1.0000	chr1	2058417	PRKCZ	5'UTR;Body
cg18188739	-1.1	0.0125	3.93e-01	0.9954	chr1	2058941	PRKCZ	5'UTR;Body
cg15481172	0.4	0.0141	7.53e-01	1.0000	chr1	2059086	PRKCZ	5'UTR;Body
cg12828504	-0.3	0.0109	7.68e-01	1.0000	chr1	2059991	PRKCZ	5'UTR;Body
cg08106279	-1.9	0.0143	1.76e-01	0.9464	chr1	2060014	PRKCZ	5'UTR;Body
cg11796233	0.6	0.0085	5.11e-01	1.0000	chr1	2060236	PRKCZ	5'UTR;Body
cg26335530	1	0.0089	2.65e-01	0.9786	chr1	2060642	PRKCZ	5'UTR;Body
cg00443516	0.5	0.0055	3.45e-01	0.9887	chr1	2061836	PRKCZ	5'UTR;Body
cg08106205	0.1	0.0056	8.15e-01	1.0000	chr1	2062664	PRKCZ	5'UTR;Body
cg24557048	0.3	0.0150	8.61e-01	1.0000	chr1	2063799	PRKCZ	5'UTR;Body
cg06157219	-0.1	0.0116	9.43e-01	1.0000	chr1	2063875	PRKCZ	5'UTR;Body
cg25845463	1	0.0180	5.84e-01	1.0000	chr1	2064046	PRKCZ	5'UTR;Body
cg04771433	-0.1	0.0026	6.79e-01	1.0000	chr1	2064216	PRKCZ	5'UTR;Body
cg05753589	-0.3	0.0103	7.37e-01	1.0000	chr1	2064765	PRKCZ	5'UTR;Body
cg09560161	0.4	0.0181	8.36e-01	1.0000	chr1	2065242	PRKCZ	5'UTR;Body
cg16048006	-0.3	0.0123	8.24e-01	1.0000	chr1	2065263	PRKCZ	5'UTR;Body
cg07836663	0.9	0.0081	2.81e-01	0.9809	chr1	2066167	PRKCZ	5'UTR;Body
cg14743859	0.8	0.0131	5.39e-01	1.0000	chr1	2066274	PRKCZ	5'UTR;Body
cg20975074	0.6	0.0149	6.79e-01	1.0000	chr1	2066430	PRKCZ	5'UTR;Body
cg00866690	0	0.0037	9.73e-01	1.0000	chr1	2066631	PRKCZ	5'UTR;Body
cg24042578	-2.3	0.0232	3.14e-01	0.9849	chr1	2066981	PRKCZ	5'UTR;Body
cg24577455	0.3	0.0161	8.35e-01	1.0000	chr1	2069012	PRKCZ	5'UTR;Body
cg03732007	-1.7	0.0285	5.43e-01	1.0000	chr1	2071316	PRKCZ	5'UTR;Body
cg08510499	3.7	0.0201	6.6e-02	0.8345	chr1	2071402	PRKCZ	5'UTR;Body
cg06888836	0.9	0.0118	4.34e-01	0.9974	chr1	2074268	PRKCZ	5'UTR;Body
cg12973665	2.3	0.0107	3.08e-02	0.7299	chr1	2075022	PRKCZ	5'UTR;Body
cg25973481	-1.6	0.0192	3.99e-01	0.9957	chr1	2075344	PRKCZ	5'UTR;Body
cg27403569	1.6	0.0098	9.61e-02	0.8838	chr1	2075692	PRKCZ	5'UTR;Body
cg27251463	0.4	0.0056	5.24e-01	1.0000	chr1	2075829	PRKCZ	Body
cg00145954	0.7	0.0125	5.97e-01	1.0000	chr1	2076496	PRKCZ	Body
cg27642710	0	0.0128	9.72e-01	1.0000	chr1	2076778	PRKCZ	Body
cg10334053	0.6	0.0071	4.34e-01	0.9974	chr1	2078117	PRKCZ	Body
cg21271945	1.4	0.0127	2.83e-01	0.9811	chr1	2080081	PRKCZ	Body
cg14915244	0.3	0.0146	8.23e-01	1.0000	chr1	2080213	PRKCZ	Body
cg07693617	0.3	0.0061	6.76e-01	1.0000	chr1	2081984	PRKCZ	Body
cg26930596	2.1	0.0112	5.69e-02	0.8159	chr1	2082315	PRKCZ	Body
cg02481000	0.9	0.0201	6.54e-01	1.0000	chr1	2082349	PRKCZ	Body
cg05340048	1.1	0.0103	2.8e-01	0.9809	chr1	2084319	PRKCZ	Body
cg24445388	-1.3	0.0113	2.59e-01	0.9768	chr1	2084391	PRKCZ	Body
cg04347414	-3.7	0.0228	1.02e-01	0.8897	chr1	2084519	PRKCZ	Body
cg00300046	0.5	0.0125	6.72e-01	1.0000	chr1	2084595	PRKCZ	Body
cg07196858	-0.2	0.0077	7.8e-01	1.0000	chr1	2085232	PRKCZ	Body
cg24054683	0.4	0.0041	2.97e-01	0.9826	chr1	2085751	PRKCZ	Body
cg11335286	-1.8	0.0060	3.08e-03	0.4124	chr1	2086528	PRKCZ	Body
cg22942532	1.9	0.0192	3.12e-01	0.9846	chr1	2089924	PRKCZ	Body
cg24578937	-1.5	0.0204	4.54e-01	0.9993	chr1	2090814	PRKCZ	Body
cg08064286	-3.1	0.0117	8.71e-03	0.5510	chr1	2092066	PRKCZ	Body
cg24604214	-0.4	0.0079	6.37e-01	1.0000	chr1	2092394	PRKCZ	Body
cg10219789	1.1	0.0191	5.61e-01	1.0000	chr1	2092526	PRKCZ	Body
cg24937768	0.8	0.0105	4.45e-01	0.9987	chr1	2092853	PRKCZ	Body
cg18938190	-1.3	0.0089	1.32e-01	0.9173	chr1	2094291	PRKCZ	Body
cg04281981	0.7	0.0058	2.35e-01	0.9692	chr1	2097062	PRKCZ	Body
cg19870743	-0.9	0.0117	4.54e-01	0.9993	chr1	2097158	PRKCZ	Body
cg07093776	0.2	0.0084	7.92e-01	1.0000	chr1	2099468	PRKCZ	Body
cg07131604	-2	0.0119	9.37e-02	0.8807	chr1	2099495	PRKCZ	Body
cg07222721	0	0.0078	9.85e-01	1.0000	chr1	2099745	PRKCZ	Body
cg09225489	0.5	0.0104	6.42e-01	1.0000	chr1	2099891	PRKCZ	Body
cg16644344	2.1	0.0188	2.66e-01	0.9787	chr1	2100169	PRKCZ	Body
cg17156349	0.5	0.0059	3.86e-01	0.9938	chr1	2100232	PRKCZ	Body
cg06801943	1.7	0.0104	9.89e-02	0.8863	chr1	2101479	PRKCZ	Body
cg26430365	-0.3	0.0170	8.8e-01	1.0000	chr1	2103575	PRKCZ	Body
cg07029226	0.2	0.0048	6.76e-01	1.0000	chr1	2104223	PRKCZ	Body
cg11961999	0.7	0.0080	3.84e-01	0.9937	chr1	2104478	PRKCZ	Body
cg21282837	-0.8	0.0087	3.76e-01	0.9924	chr1	2104641	PRKCZ	Body
cg15468976	2.1	0.0142	1.42e-01	0.9264	chr1	2106222	PRKCZ	Body
cg27264462	0.5	0.0296	8.77e-01	1.0000	chr1	2106365	PRKCZ	Body
cg23648809	2.6	0.0101	9.31e-03	0.5615	chr1	2106400	PRKCZ	Body
cg02393699	0.1	0.0269	9.63e-01	1.0000	chr1	2106620	PRKCZ	Body
cg13798228	-1.9	0.0144	1.87e-01	0.9511	chr1	2106732	PRKCZ	Body
cg17025688	0.9	0.0165	5.67e-01	1.0000	chr1	2107410	PRKCZ	Body
cg00660626	0	0.0047	9.8e-01	1.0000	chr1	2107451	PRKCZ	Body
cg07896009	-1.1	0.0166	5.27e-01	1.0000	chr1	2107669	PRKCZ	Body
cg20457594	0.7	0.0056	2.41e-01	0.9712	chr1	2109138	PRKCZ	Body
cg00175702	1	0.0169	5.73e-01	1.0000	chr1	2109388	PRKCZ	Body
cg00456448	-0.5	0.0177	7.59e-01	1.0000	chr1	2109543	PRKCZ	Body
cg03395993	0.5	0.0066	4.41e-01	0.9984	chr1	2109923	PRKCZ	Body
cg01449266	3	0.0113	7.96e-03	0.5399	chr1	2109999	PRKCZ	Body
cg09180820	-0.3	0.0058	5.96e-01	1.0000	chr1	2113911	PRKCZ	Body
cg19049167	0.3	0.0046	5.36e-01	1.0000	chr1	2115464	PRKCZ	Body
cg26867721	1.3	0.0065	4.59e-02	0.7889	chr1	2115508	PRKCZ	Body
cg15767676	-1	0.0118	3.91e-01	0.9949	chr1	2115675	PRKCZ	Body
cg02650215	0.3	0.0060	5.66e-01	1.0000	chr1	2115685	PRKCZ	Body
cg09579361	0.8	0.0077	2.79e-01	0.9808	chr1	2116287	C1orf86;PRKCZ	3'UTR;Body
cg25768250	0	0.0046	9.34e-01	1.0000	chr1	2117733	C1orf86	Body
cg16545954	-1.7	0.0105	1.03e-01	0.8915	chr1	2118288	C1orf86	Body
cg17412102	1.8	0.0105	8.34e-02	0.8684	chr1	2119531	C1orf86	Body
cg21209510	-0.9	0.0090	3.43e-01	0.9884	chr1	2119550	C1orf86	Body
cg02804999	-0.4	0.0050	4.83e-01	1.0000	chr1	2119992	C1orf86	Body
cg01150497	2	0.0235	4.03e-01	0.9963	chr1	2120978	FAAP20	Body;5'UTR
cg20300514	0.7	0.0110	4.99e-01	1.0000	chr1	2120985	C1orf86;LOC100128003	Body
cg26227225	3.5	0.0367	3.39e-01	0.9878	chr1	2121039	C1orf86;LOC100128003	Body;3'UTR
cg05337761	1.6	0.0282	5.81e-01	1.0000	chr1	2121349	C1orf86;LOC100128003	Body
cg08200543	1.2	0.0150	4.09e-01	0.9963	chr1	2121449	C1orf86;LOC100128003	Body
cg01894875	1.4	0.0258	5.76e-01	1.0000	chr1	2121521	C1orf86;LOC100128003	Body
cg01927825	0.9	0.0178	6.17e-01	1.0000	chr1	2121724	C1orf86;LOC100128003	Body
cg09506319	-0.4	0.0142	8.01e-01	1.0000	chr1	2122601	C1orf86;LOC100128003	Body
cg12824877	0.3	0.0145	8.46e-01	1.0000	chr1	2123747	FAAP20	Body;5'UTR;3'UTR
cg04118472	2.7	0.0175	1.25e-01	0.9126	chr1	2125049	C1orf86;LOC100128003	Body;TSS200
cg10314133	1.2	0.0072	1.1e-01	0.8987	chr1	2125114	C1orf86;LOC100128003	Body;TSS200
cg11503104	1.2	0.0088	1.71e-01	0.9438	chr1	2125122	C1orf86;LOC100128003	Body;TSS200
cg18397998	0.5	0.0212	8.2e-01	1.0000	chr1	2125243	C1orf86;LOC100128003	Body;TSS1500
cg05873145	2.7	0.0218	2.23e-01	0.9651	chr1	2125637	FAAP20	Body;5'UTR
cg25139754	0.4	0.0072	5.8e-01	1.0000	chr1	2126245	FAAP20	TSS200;Body
cg13061570	2.2	0.0148	1.31e-01	0.9157	chr1	2127505	C1orf86	Body;TSS1500
cg00792744	1	0.0063	1.25e-01	0.9127	chr1	2127559	FAAP20	TSS1500;Body
cg07941774	-0.7	0.0059	2.17e-01	0.9629	chr1	2129572	FAAP20	ExonBnd;Body
cg14984732	1.4	0.0109	2.11e-01	0.9600	chr1	2130495	FAAP20	5'UTR;Body
cg20624636	0.9	0.0117	4.22e-01	0.9969	chr1	2130568	FAAP20	5'UTR;Body
cg00154846	-0.9	0.0129	4.8e-01	1.0000	chr1	2130580	C1orf86	Body
cg01351387	0.1	0.0100	8.98e-01	1.0000	chr1	2130973	FAAP20	5'UTR;Body
cg14962787	4	0.0236	8.78e-02	0.8732	chr1	2131080	FAAP20	5'UTR;Body
cg08752140	3.7	0.0310	2.36e-01	0.9695	chr1	2131086	FAAP20	5'UTR;Body
cg12527325	1.8	0.0132	1.82e-01	0.9501	chr1	2132052	FAAP20	5'UTR;Body
cg11136760	-0.6	0.0142	6.88e-01	1.0000	chr1	2132605	FAAP20	5'UTR
cg26411452	-1.4	0.0072	4.58e-02	0.7884	chr1	2133731	C1orf86	5'UTR
cg16039979	-0.1	0.0064	8.49e-01	1.0000	chr1	2135358	C1orf86	5'UTR
cg05937445	-0.3	0.0097	7.25e-01	1.0000	chr1	2135589	C1orf86	5'UTR
cg06203364	0.4	0.0214	8.5e-01	1.0000	chr1	2137307	C1orf86	5'UTR
cg20617669	1.8	0.0175	3.16e-01	0.9851	chr1	2138442	C1orf86	5'UTR
cg00656881	1	0.0097	3.17e-01	0.9852	chr1	2138757	C1orf86	5'UTR
cg27528222	1.5	0.0238	5.41e-01	1.0000	chr1	2138953	C1orf86	5'UTR
cg17399385	0.8	0.0092	3.75e-01	0.9923	chr1	2139135	FAAP20	5'UTR;1stExon
cg05523897	0.5	0.0101	6.35e-01	1.0000	chr1	2139175	C1orf86	TSS200
cg07048210	0.8	0.0209	6.95e-01	1.0000	chr1	2139235	C1orf86	TSS200
cg16117513	0.6	0.0143	6.62e-01	1.0000	chr1	2139657	C1orf86	TSS1500
cg14205402	1.5	0.0068	2.38e-02	0.6907	chr1	2140212	FAAP20	5'UTR;TSS1500
cg18565264	1.9	0.0112	9.33e-02	0.8804	chr1	2140551	C1orf86	TSS1500
cg15451548	1.8	0.0136	1.76e-01	0.9466	chr1	2144873	-	-
cg23632393	-0.7	0.0106	5.1e-01	1.0000	chr1	2145116	-	-
cg12526693	2.5	0.0179	1.57e-01	0.9372	chr1	2145258	-	-
cg26553501	1.5	0.0159	3.51e-01	0.9894	chr1	2145276	-	-
cg01051283	2.8	0.0136	3.76e-02	0.7610	chr1	2145332	FAAP20	TSS1500
cg01179713	-0.6	0.0099	5.38e-01	1.0000	chr1	2145637	FAAP20	TSS1500
cg24148368	0.8	0.0066	2.12e-01	0.9606	chr1	2145653	FAAP20	TSS1500
cg26132097	1.3	0.0091	1.65e-01	0.9420	chr1	2145655	FAAP20	TSS1500
cg14748210	-0.1	0.0126	9.07e-01	1.0000	chr1	2146344	-	-
cg11155073	-0.4	0.0110	7.02e-01	1.0000	chr1	2147513	-	-
cg08455157	0.2	0.0091	8.12e-01	1.0000	chr1	2152307	-	-
cg19463010	-0.3	0.0088	7.13e-01	1.0000	chr1	2152330	-	-
cg12310543	0	0.0172	9.79e-01	1.0000	chr1	2152340	-	-
cg02942598	0	0.0017	7.77e-01	1.0000	chr1	2152680	-	-
cg25762704	-0.8	0.0061	1.97e-01	0.9553	chr1	2154664	-	-
cg12799824	-0.4	0.0187	8.43e-01	1.0000	chr1	2155728	-	-
cg00851627	0.5	0.0131	7.14e-01	1.0000	chr1	2156394	-	-
cg07333862	0	0.0135	9.89e-01	1.0000	chr1	2158915	SKI	TSS1500
cg05052194	-1.1	0.0132	3.9e-01	0.9947	chr1	2160249	SKI	1stExon
cg05603985	2.1	0.0130	1.1e-01	0.8985	chr1	2161049	SKI	1stExon
cg09469355	2.7	0.0135	4.71e-02	0.7940	chr1	2161886	SKI	Body
cg08884752	2.5	0.0174	1.53e-01	0.9340	chr1	2162001	SKI	Body
cg11769062	-1.5	0.0121	2.18e-01	0.9630	chr1	2162893	SKI	Body
cg16417118	0.5	0.0191	7.86e-01	1.0000	chr1	2162931	SKI	Body
cg15564619	2.5	0.0102	1.37e-02	0.6135	chr1	2163437	SKI	Body
cg17942763	2.2	0.0106	3.67e-02	0.7571	chr1	2163472	SKI	Body
cg15132013	-1.9	0.0244	4.33e-01	0.9974	chr1	2163529	SKI	Body
cg02277356	1.9	0.0154	2.23e-01	0.9652	chr1	2163809	SKI	Body
cg02058628	0.9	0.0122	4.57e-01	0.9993	chr1	2164542	SKI	Body
cg19404444	-0.5	0.0204	8.08e-01	1.0000	chr1	2164602	SKI	Body
cg25139649	-0.6	0.0164	6.94e-01	1.0000	chr1	2165579	SKI	Body
cg02283181	1.5	0.0111	1.66e-01	0.9427	chr1	2165868	SKI	Body
cg10397932	0.2	0.0188	9.13e-01	1.0000	chr1	2166155	SKI	Body
cg06343732	1.9	0.0102	6.11e-02	0.8248	chr1	2167707	SKI	Body
cg12611488	-3.6	0.0190	5.55e-02	0.8124	chr1	2169282	SKI	Body
cg16704920	1.3	0.0204	5.13e-01	1.0000	chr1	2169407	SKI	Body
cg08420425	-0.7	0.0069	3.3e-01	0.9872	chr1	2170347	SKI	Body
cg05156582	-0.5	0.0103	6.32e-01	1.0000	chr1	2171253	SKI	Body
cg21775570	-0.5	0.0114	6.72e-01	1.0000	chr1	2171834	SKI	Body
cg01776341	0.5	0.0129	7.12e-01	1.0000	chr1	2171879	SKI	Body
cg07637584	-0.2	0.0169	9.08e-01	1.0000	chr1	2172290	SKI	Body
cg02050917	0.1	0.0110	9.55e-01	1.0000	chr1	2173571	SKI	Body
cg07842327	-0.1	0.0064	8.89e-01	1.0000	chr1	2174725	SKI	Body
cg26605914	-0.8	0.0076	3.15e-01	0.9850	chr1	2174798	SKI	Body
cg19770723	2.8	0.0245	2.6e-01	0.9769	chr1	2174895	SKI	Body
cg25416245	0.2	0.0295	9.37e-01	1.0000	chr1	2177909	SKI	Body
cg16052025	0.2	0.0096	8.42e-01	1.0000	chr1	2178014	SKI	Body
cg01887851	-0.1	0.0054	9.23e-01	1.0000	chr1	2178784	SKI	Body
cg01478434	-1.9	0.0113	9.36e-02	0.8807	chr1	2178950	SKI	Body
cg11097416	-0.4	0.0110	7.11e-01	1.0000	chr1	2179243	SKI	Body
cg01748244	-0.6	0.0098	5.3e-01	1.0000	chr1	2179352	SKI	Body
cg21800327	-1.6	0.0076	4.07e-02	0.7725	chr1	2179358	SKI	Body
cg24377150	-0.6	0.0067	3.9e-01	0.9947	chr1	2179933	SKI	Body
cg02360367	0.6	0.0097	5.45e-01	1.0000	chr1	2180027	SKI	Body
cg08468599	2.2	0.0102	2.95e-02	0.7245	chr1	2182126	SKI	Body
cg03042633	2	0.0134	1.41e-01	0.9261	chr1	2183365	SKI	Body
cg07114422	-0.6	0.0084	4.76e-01	1.0000	chr1	2183438	SKI	Body
cg04934870	0.5	0.0080	5e-01	1.0000	chr1	2185733	SKI	Body
cg05902857	0.8	0.0107	4.44e-01	0.9987	chr1	2186168	SKI	Body
cg16315417	-0.4	0.0129	7.7e-01	1.0000	chr1	2187457	SKI	Body
cg11514097	0.5	0.0103	6.2e-01	1.0000	chr1	2187762	SKI	Body
cg23645210	-1.7	0.0091	5.83e-02	0.8187	chr1	2188767	SKI	Body
cg05937603	-0.9	0.0177	6.03e-01	1.0000	chr1	2188894	SKI	Body
cg08730743	-1.4	0.0142	3.16e-01	0.9851	chr1	2189027	SKI	Body
cg13781296	-2.6	0.0137	5.87e-02	0.8197	chr1	2189699	SKI	Body
cg09925689	0.9	0.0089	3.25e-01	0.9864	chr1	2190574	SKI	Body
cg26880297	-0.7	0.0079	4.02e-01	0.9963	chr1	2191299	SKI	Body
cg18934822	-0.5	0.0065	4.55e-01	0.9993	chr1	2191402	SKI	Body
cg01881525	-1	0.0158	5.4e-01	1.0000	chr1	2191558	SKI	Body
cg12222277	0	0.0055	9.96e-01	1.0000	chr1	2191658	SKI	Body
cg00954996	-2	0.0196	3.19e-01	0.9855	chr1	2193454	SKI	Body
cg15070041	0.5	0.0065	4.03e-01	0.9963	chr1	2198550	SKI	Body
cg01101178	0.9	0.0066	1.6e-01	0.9386	chr1	2198760	SKI	Body
cg12483545	-1.2	0.0062	5.66e-02	0.8154	chr1	2198879	SKI	Body
cg06521970	1.3	0.0125	3.06e-01	0.9840	chr1	2200890	SKI	Body
cg08863830	-0.4	0.0055	4.53e-01	0.9993	chr1	2202028	SKI	Body
cg06087623	0.1	0.0031	7e-01	1.0000	chr1	2203012	SKI	Body
cg11224984	0.2	0.0075	7.41e-01	1.0000	chr1	2203045	SKI	Body
cg01949002	0.5	0.0141	7.09e-01	1.0000	chr1	2203589	SKI	Body
cg12580943	0.4	0.0227	8.73e-01	1.0000	chr1	2203648	SKI	Body
cg04293353	0.2	0.0083	7.65e-01	1.0000	chr1	2205396	SKI	Body
cg12473697	0.8	0.0083	3.67e-01	0.9916	chr1	2205770	SKI	Body
cg05948763	-0.2	0.0071	7.28e-01	1.0000	chr1	2205824	SKI	Body
cg16560209	1.7	0.0146	2.41e-01	0.9711	chr1	2207859	SKI	Body
cg04893611	0.6	0.0037	9.08e-02	0.8774	chr1	2208225	SKI	Body
cg09807746	-0.5	0.0104	6.26e-01	1.0000	chr1	2209140	SKI	Body
cg03651199	1.1	0.0089	2.11e-01	0.9602	chr1	2209254	SKI	Body
cg08032228	0.2	0.0061	6.89e-01	1.0000	chr1	2209957	SKI	Body
cg15007228	-0.2	0.0098	8.06e-01	1.0000	chr1	2210335	SKI	Body
cg02768912	0.7	0.0059	2.2e-01	0.9638	chr1	2216264	SKI	Body
cg18947016	1.9	0.0106	6.7e-02	0.8371	chr1	2219336	SKI	Body
cg08942499	1	0.0096	3e-01	0.9830	chr1	2219932	SKI	Body
cg03466562	-0.3	0.0090	7.11e-01	1.0000	chr1	2220317	SKI	Body
cg16902087	3.4	0.0162	3.49e-02	0.7494	chr1	2220497	SKI	Body
cg13488570	2.1	0.0212	3.18e-01	0.9852	chr1	2222253	SKI	Body
cg01628067	1.6	0.0085	5.93e-02	0.8217	chr1	2222419	SKI	Body
cg02737619	1.7	0.0200	3.97e-01	0.9956	chr1	2222440	SKI	Body
cg08271229	0.9	0.0134	5.14e-01	1.0000	chr1	2222674	SKI	Body
cg05814106	0.3	0.0086	7.53e-01	1.0000	chr1	2224791	SKI	Body
cg16575461	0	0.0035	9.18e-01	1.0000	chr1	2225107	SKI	Body
cg01311841	0.7	0.0050	1.72e-01	0.9444	chr1	2227055	SKI	Body
cg00330518	-0.4	0.0077	6.17e-01	1.0000	chr1	2228160	SKI	Body
cg01938025	0.4	0.0073	5.83e-01	1.0000	chr1	2228319	SKI	Body
cg15935121	-0.6	0.0158	7.19e-01	1.0000	chr1	2230601	SKI	Body
cg26332488	-1.2	0.0082	1.53e-01	0.9341	chr1	2230640	SKI	Body
cg09556700	-0.7	0.0081	3.69e-01	0.9918	chr1	2230668	SKI	Body
cg00902886	1.6	0.0111	1.43e-01	0.9267	chr1	2230715	SKI	Body
cg23022809	1.1	0.0118	3.49e-01	0.9891	chr1	2230923	SKI	Body
cg12552820	3.1	0.0105	3.01e-03	0.4097	chr1	2231925	SKI	Body
cg01852476	1.2	0.0088	1.63e-01	0.9407	chr1	2232063	SKI	Body
cg26017930	0.9	0.0161	5.59e-01	1.0000	chr1	2232166	SKI	Body
cg13727629	1.3	0.0106	2.36e-01	0.9695	chr1	2232469	SKI	Body
cg04619852	0.9	0.0087	2.99e-01	0.9827	chr1	2234433	SKI	Body
cg21405929	-2.9	0.0220	1.88e-01	0.9513	chr1	2234751	SKI	Body
cg16175479	-0.9	0.0066	1.83e-01	0.9503	chr1	2235375	SKI	Body
cg01428928	0.3	0.0093	7.84e-01	1.0000	chr1	2236183	SKI	Body
cg20168901	2.2	0.0150	1.38e-01	0.9225	chr1	2236443	SKI	Body
cg01249479	1.3	0.0106	2.23e-01	0.9650	chr1	2236903	SKI	Body
cg01445240	0	0.0135	9.73e-01	1.0000	chr1	2237799	SKI	Body
cg06875179	0.7	0.0163	6.61e-01	1.0000	chr1	2238045	SKI	Body
cg09442556	-0.9	0.0079	2.28e-01	0.9665	chr1	2239065	SKI	3'UTR
cg11519710	-0.7	0.0045	1.27e-01	0.9136	chr1	2239646	SKI	3'UTR
cg11205589	0	0.0047	9.46e-01	1.0000	chr1	2239768	SKI	3'UTR
cg07842023	2.3	0.0088	8.5e-03	0.5479	chr1	2240191	SKI	3'UTR
cg03386617	-0.1	0.0101	8.99e-01	1.0000	chr1	2241654	-	-
cg11809162	0.7	0.0103	4.93e-01	1.0000	chr1	2241792	-	-
cg06952577	0	0.0075	9.87e-01	1.0000	chr1	2244585	-	-
cg13850019	0	0.0054	9.59e-01	1.0000	chr1	2245895	-	-
cg06784691	-0.9	0.0090	3.43e-01	0.9885	chr1	2245988	-	-
cg01490733	0.4	0.0118	7.41e-01	1.0000	chr1	2247066	-	-
cg00766146	0.7	0.0073	3.46e-01	0.9890	chr1	2248719	-	-
cg13214309	0.6	0.0102	5.39e-01	1.0000	chr1	2250136	-	-
cg03324138	-0.4	0.0119	7.2e-01	1.0000	chr1	2250410	-	-
cg02237208	1	0.0126	4.21e-01	0.9968	chr1	2250525	-	-
cg20989215	0.5	0.0074	5.06e-01	1.0000	chr1	2250617	-	-
cg00567930	0.1	0.0085	8.71e-01	1.0000	chr1	2250796	-	-
cg27222162	-0.5	0.0107	6.51e-01	1.0000	chr1	2250860	-	-
cg24709511	1.9	0.0099	5.64e-02	0.8153	chr1	2251570	-	-
cg17974515	-0.2	0.0102	8.19e-01	1.0000	chr1	2252516	-	-
cg14171516	0.7	0.0140	6.38e-01	1.0000	chr1	2252860	MORN1	Body
cg27054514	0.9	0.0229	7.09e-01	1.0000	chr1	2252995	MORN1	Body
cg21107210	-0.4	0.0060	5.45e-01	1.0000	chr1	2253813	MORN1	Body
cg03827836	0.8	0.0139	5.62e-01	1.0000	chr1	2254127	MORN1	Body
cg04156483	1.4	0.0106	1.82e-01	0.9497	chr1	2254199	MORN1	Body
cg22708961	1	0.0175	5.78e-01	1.0000	chr1	2254245	MORN1	Body
cg12936238	2.3	0.0252	3.67e-01	0.9915	chr1	2254582	MORN1	Body
cg08868601	1	0.0075	1.91e-01	0.9530	chr1	2258153	MORN1	Body
cg00090764	0.6	0.0071	4.02e-01	0.9963	chr1	2259065	MORN1	Body
cg21391942	1.2	0.0061	4.41e-02	0.7839	chr1	2259316	MORN1	Body
cg08360229	-0.4	0.0056	4.67e-01	0.9994	chr1	2259325	MORN1	Body
cg05628390	-0.6	0.0080	4.27e-01	0.9971	chr1	2259411	MORN1	Body
cg27294168	2.4	0.0123	5.35e-02	0.8072	chr1	2259878	MORN1	Body
cg13369515	0.4	0.0084	6.7e-01	1.0000	chr1	2260614	MORN1	Body
cg07701579	-0.2	0.0098	8.27e-01	1.0000	chr1	2262232	MORN1	Body
cg14098223	0.9	0.0110	3.97e-01	0.9956	chr1	2262333	MORN1	Body
cg13865934	-0.3	0.0163	8.5e-01	1.0000	chr1	2262474	MORN1	Body
cg02896354	0.2	0.0074	7.53e-01	1.0000	chr1	2262923	MORN1	Body
cg18624777	0.7	2.245754e+12	1e+00	1.0000	chr1	2264606	MORN1	Body
cg04992757	2.8	0.0190	1.44e-01	0.9274	chr1	2266138	MORN1	Body
cg17849542	1.4	0.0153	3.57e-01	0.9904	chr1	2266228	MORN1	Body
cg02687883	0.3	0.0105	7.99e-01	1.0000	chr1	2266431	MORN1	Body
cg18155888	-0.9	0.0160	5.8e-01	1.0000	chr1	2266591	MORN1	Body
cg26026567	-0.2	0.0083	8.06e-01	1.0000	chr1	2267226	MORN1	Body
cg15549502	1.3	0.0112	2.33e-01	0.9686	chr1	2268473	MORN1	Body
cg08662116	0.5	0.0063	4.5e-01	0.9993	chr1	2271104	MORN1	Body
cg03447557	2.9	0.0262	2.64e-01	0.9782	chr1	2273735	MORN1	Body
cg10521034	0.9	0.0213	6.85e-01	1.0000	chr1	2273958	MORN1	Body
cg05787839	2.1	0.0080	7.55e-03	0.5332	chr1	2274735	MORN1	Body
cg09831320	0.9	0.0077	2.4e-01	0.9710	chr1	2276359	MORN1	Body
cg21145284	0.3	0.0098	7.75e-01	1.0000	chr1	2279451	MORN1	Body
cg19374731	0.9	0.0069	2.05e-01	0.9582	chr1	2279730	MORN1	Body
cg07825369	-1.1	0.0148	4.6e-01	0.9994	chr1	2281216	MORN1	Body
cg11669283	3.1	0.0236	1.93e-01	0.9537	chr1	2282601	LOC100129534;MORN1	Body
cg07559319	-0.1	0.0079	8.5e-01	1.0000	chr1	2282854	LOC100129534;MORN1	Body
cg13805052	0.2	0.0103	8.79e-01	1.0000	chr1	2283063	LOC100129534;MORN1	Body
cg05119206	0.3	0.0068	6.26e-01	1.0000	chr1	2284167	MORN1;LOC100129534	Body;TSS200
cg08867908	0.4	0.0088	6.22e-01	1.0000	chr1	2284179	MORN1;LOC100129534	Body;TSS200
cg19084427	-1.8	0.0213	4e-01	0.9960	chr1	2284530	MORN1;LOC100129534	Body;TSS1500
cg02473847	-1.1	0.0205	6e-01	1.0000	chr1	2284821	MORN1;LOC100129534	Body;TSS1500
cg27305939	0.6	0.0066	3.79e-01	0.9928	chr1	2285115	MORN1;LOC100129534	Body;TSS1500
cg26808154	2.5	0.0151	9.11e-02	0.8776	chr1	2285178	MORN1;LOC100129534	Body;TSS1500
cg14222474	2.3	0.0311	4.6e-01	0.9994	chr1	2286612	MORN1	Body
cg07978996	0.6	0.0053	2.25e-01	0.9654	chr1	2288299	MORN1	Body
cg04889790	-0.7	0.0188	7.17e-01	1.0000	chr1	2288405	MORN1	Body
cg20406347	0.4	0.0082	5.97e-01	1.0000	chr1	2288463	MORN1	Body
cg08017249	0.2	0.0080	7.71e-01	1.0000	chr1	2289112	MORN1	Body
cg07649982	0.1	0.0046	8.24e-01	1.0000	chr1	2289550	MORN1	Body
cg12866100	-0.8	0.0209	7.06e-01	1.0000	chr1	2290022	MORN1	ExonBnd;Body
cg02606010	2.1	0.0193	2.78e-01	0.9806	chr1	2292609	MORN1	Body
cg22045975	1	0.0067	1.34e-01	0.9191	chr1	2304160	MORN1	Body
cg00032879	3.7	0.0149	1.32e-02	0.6085	chr1	2304264	MORN1	Body
cg09129839	0.4	0.0109	6.93e-01	1.0000	chr1	2304315	MORN1	Body
cg01520454	2.5	0.0161	1.17e-01	0.9051	chr1	2304375	MORN1	Body
cg04788743	0	0.0086	9.77e-01	1.0000	chr1	2305060	MORN1	Body
cg06799533	0	0.0081	9.76e-01	1.0000	chr1	2307758	MORN1	Body
cg08130630	1.2	0.0133	3.57e-01	0.9904	chr1	2312475	MORN1	Body
cg04286030	0.7	0.0073	3.31e-01	0.9873	chr1	2313373	MORN1	Body
cg00667048	1.8	0.0098	7.19e-02	0.8474	chr1	2314670	MORN1	Body
cg11333375	0.3	0.0113	8.09e-01	1.0000	chr1	2316488	MORN1	Body
cg27545787	0.3	0.0143	8.51e-01	1.0000	chr1	2316653	MORN1	Body
cg20632871	0.5	0.0125	7.16e-01	1.0000	chr1	2318918	MORN1	Body
cg07000744	2	0.0094	3.86e-02	0.7648	chr1	2319080	MORN1	Body
cg04292672	0.7	0.0070	3.03e-01	0.9835	chr1	2319796	MORN1	Body
cg05368971	1	0.0137	4.87e-01	1.0000	chr1	2321364	MORN1	Body
cg13330613	-0.1	0.0075	9.12e-01	1.0000	chr1	2321548	MORN1	Body
cg26876101	1.5	0.0157	3.27e-01	0.9867	chr1	2321877	RER1;MORN1	TSS1500;Body
cg11142617	-0.4	0.0072	5.57e-01	1.0000	chr1	2324205	MORN1;RER1	TSS1500;5'UTR
cg09024606	0.1	0.0092	9.47e-01	1.0000	chr1	2324221	MORN1;RER1	TSS1500;5'UTR
cg13102658	-0.4	0.0145	7.66e-01	1.0000	chr1	2324224	MORN1;RER1	TSS1500;5'UTR
cg03533858	0.3	0.0224	8.82e-01	1.0000	chr1	2324396	MORN1;RER1	TSS1500;5'UTR
cg04339679	0.2	0.0172	9.26e-01	1.0000	chr1	2324587	MORN1;RER1	TSS1500;5'UTR
cg24083364	-0.1	0.0185	9.48e-01	1.0000	chr1	2325254	RER1	5'UTR
cg19534907	-1.1	0.0118	3.35e-01	0.9875	chr1	2325271	RER1	5'UTR
cg21107537	-0.4	0.0102	6.88e-01	1.0000	chr1	2325309	RER1	5'UTR
cg03343403	-2.1	0.0164	1.92e-01	0.9536	chr1	2327647	RER1	Body
cg18435782	0.7	0.0136	6.31e-01	1.0000	chr1	2328848	RER1	Body
cg11070929	-2.3	0.0127	6.84e-02	0.8398	chr1	2329052	RER1	Body
cg22040823	0.4	0.0140	7.57e-01	1.0000	chr1	2329176	RER1	Body
cg00407413	-2	0.0130	1.17e-01	0.9050	chr1	2332075	RER1	Body
cg12902405	-1.4	0.0093	1.41e-01	0.9256	chr1	2332160	RER1	Body
cg01812865	0.4	0.0097	6.95e-01	1.0000	chr1	2333697	RER1	Body
cg09255966	-0.3	0.0148	8.13e-01	1.0000	chr1	2334136	RER1	Body
cg11735641	-0.1	0.0044	8.9e-01	1.0000	chr1	2334355	RER1	Body
cg27235337	-0.8	0.0216	6.97e-01	1.0000	chr1	2334785	RER1	3'UTR
cg16590777	-1.9	0.0133	1.46e-01	0.9294	chr1	2334811	RER1	3'UTR
cg03960390	0	0.0066	9.94e-01	1.0000	chr1	2334914	RER1	3'UTR
cg15733049	0	0.0148	9.96e-01	1.0000	chr1	2334974	RER1	3'UTR
cg27540799	-1	0.0140	4.93e-01	1.0000	chr1	2335599	RER1	3'UTR
cg22526705	-0.8	0.0138	5.53e-01	1.0000	chr1	2335890	RER1	3'UTR
cg01065210	-1.8	0.0146	2.05e-01	0.9584	chr1	2336034	RER1	3'UTR
cg15035360	-0.3	0.0158	8.34e-01	1.0000	chr1	2336186	RER1	3'UTR
cg00854799	1.3	0.0117	2.84e-01	0.9812	chr1	2336398	PEX10;RER1	3'UTR
cg07220650	-2.1	0.0111	6.04e-02	0.8239	chr1	2336575	PEX10;RER1	3'UTR
cg17468855	-2	0.0106	5.24e-02	0.8047	chr1	2336721	PEX10;RER1	3'UTR
cg05124614	0.2	0.0053	7.71e-01	1.0000	chr1	2337271	PEX10	Body
cg16523185	0.5	0.0160	7.68e-01	1.0000	chr1	2337334	PEX10	Body
cg12721952	-2.1	0.0207	3.18e-01	0.9852	chr1	2337711	PEX10	Body
cg10238603	0	0.0025	8.87e-01	1.0000	chr1	2337875	PEX10	Body
cg03764767	0.6	0.0065	3.9e-01	0.9947	chr1	2338210	PEX10	Body
cg00120825	0.2	0.0093	8.23e-01	1.0000	chr1	2338738	PEX10	Body
cg26112622	0	0.0099	1e+00	1.0000	chr1	2339890	PEX10	Body
cg05813650	0.7	0.0100	4.86e-01	1.0000	chr1	2339995	PEX10	Body
cg18181492	0.9	0.0132	4.97e-01	1.0000	chr1	2340084	PEX10	Body
cg21803791	2.5	0.0118	3.48e-02	0.7490	chr1	2340190	PEX10	Body
cg07817892	0.4	0.0128	7.55e-01	1.0000	chr1	2340342	PEX10	Body
cg21822905	0.1	0.0076	8.87e-01	1.0000	chr1	2341337	PEX10	Body
cg07096663	1.1	0.0110	3.24e-01	0.9864	chr1	2341485	PEX10	Body
cg08363574	-0.9	0.0180	6.11e-01	1.0000	chr1	2342487	PEX10	Body
cg07016682	0.1	0.0195	9.54e-01	1.0000	chr1	2343349	PEX10	Body
cg00584868	0	0.0030	9.5e-01	1.0000	chr1	2344089	PEX10	TSS200
cg14657417	-1.5	0.0102	1.37e-01	0.9219	chr1	2344183	PEX10	TSS200
cg16355231	1.9	0.0134	1.52e-01	0.9335	chr1	2344979	PEX10	TSS1500
cg23928726	1	0.0128	4.4e-01	0.9984	chr1	2344998	PEX10	TSS1500
cg19098932	-0.3	0.0152	8.29e-01	1.0000	chr1	2345152	PEX10	TSS1500
cg14373988	0.4	0.0049	3.61e-01	0.9912	chr1	2345333	PEX10	TSS1500
cg23629166	4.4	0.0182	1.66e-02	0.6418	chr1	2345368	PEX10	TSS1500
cg24439334	1.6	0.0183	3.67e-01	0.9915	chr1	2345374	PEX10	TSS1500
cg13306335	1.5	0.0138	2.71e-01	0.9796	chr1	2345376	PEX10	TSS1500
cg23626733	2.5	0.0180	1.6e-01	0.9391	chr1	2345398	PEX10	TSS1500
cg20136951	1.1	0.0113	3.11e-01	0.9843	chr1	2345400	PEX10	TSS1500
cg20823695	0.6	0.0130	6.22e-01	1.0000	chr1	2345410	PEX10	TSS1500
cg20664247	0.5	0.0203	7.96e-01	1.0000	chr1	2345475	PEX10	TSS1500
cg07012962	-1.8	0.0233	4.45e-01	0.9987	chr1	2349553	-	-
cg11596239	0	0.0117	9.85e-01	1.0000	chr1	2350059	-	-
cg26857521	-1	0.0164	5.58e-01	1.0000	chr1	2350123	-	-
cg20826345	-0.5	0.0141	7.47e-01	1.0000	chr1	2350197	-	-
cg05468621	1.4	0.0055	1.37e-02	0.6136	chr1	2356838	-	-
cg02952012	1.9	0.0234	4.06e-01	0.9963	chr1	2357295	-	-
cg16397225	-0.5	0.0250	8.53e-01	1.0000	chr1	2357299	-	-
cg06513673	0.3	0.0132	8.45e-01	1.0000	chr1	2357638	-	-
cg01354137	0.3	0.0132	7.91e-01	1.0000	chr1	2359459	-	-
cg07178553	0.4	0.0091	6.53e-01	1.0000	chr1	2359658	-	-
cg22502001	0.5	0.0154	7.53e-01	1.0000	chr1	2360018	-	-
cg06749803	-3.8	0.0182	3.94e-02	0.7684	chr1	2360074	-	-
cg11343337	0.1	0.0066	8.37e-01	1.0000	chr1	2361882	-	-
cg07022634	0.4	0.0108	7.14e-01	1.0000	chr1	2363608	-	-
cg25880537	2.6	0.0183	1.54e-01	0.9349	chr1	2365337	-	-
cg17506588	1.4	0.0140	3.33e-01	0.9873	chr1	2365491	-	-
cg22388472	0.2	0.0077	7.72e-01	1.0000	chr1	2365763	-	-
cg22678044	2	0.0169	2.38e-01	0.9702	chr1	2368610	-	-
cg01309121	1.9	0.0080	2.09e-02	0.6732	chr1	2371057	-	-
cg07507129	0.7	0.0043	9.33e-02	0.8805	chr1	2371847	-	-
cg01564665	0	0.0120	9.95e-01	1.0000	chr1	2373855	-	-
cg03522799	0.1	0.0067	8.46e-01	1.0000	chr1	2374849	-	-
cg25730685	-0.2	0.0013	1e-01	0.8880	chr1	2375010	-	-
cg00532449	-0.2	0.0080	8.18e-01	1.0000	chr1	2375420	-	-
cg05031204	2.6	0.0269	3.27e-01	0.9866	chr1	2375690	-	-
cg13183298	0.2	0.0095	8.3e-01	1.0000	chr1	2376119	-	-
cg16904348	2.3	0.0110	3.62e-02	0.7549	chr1	2377415	-	-
cg10542127	-2	0.0175	2.46e-01	0.9727	chr1	2378521	-	-
cg00030604	2.3	0.0077	2.58e-03	0.3898	chr1	2379831	-	-
cg15029248	0.8	0.0083	3.23e-01	0.9862	chr1	2379937	-	-
cg15548859	4.9	0.0222	2.77e-02	0.7153	chr1	2381299	-	-
cg12140755	2.1	0.0163	1.94e-01	0.9539	chr1	2382583	-	-
cg12610239	0.8	0.0092	3.66e-01	0.9914	chr1	2382748	-	-
cg06753057	-2	0.0240	4.14e-01	0.9965	chr1	2382774	-	-
cg12728061	0.8	0.0145	5.67e-01	1.0000	chr1	2383438	-	-
cg06215416	-0.9	0.0208	6.8e-01	1.0000	chr1	2383473	-	-
cg13384949	0.3	0.0143	8.24e-01	1.0000	chr1	2383501	-	-
cg00157179	1.1	0.0139	4.34e-01	0.9975	chr1	2383687	-	-
cg10556142	0.6	0.0164	7.21e-01	1.0000	chr1	2385305	-	-
cg00113712	0.2	0.0056	7.83e-01	1.0000	chr1	2386451	-	-
cg11390151	0.7	0.0122	5.62e-01	1.0000	chr1	2387810	-	-
cg25221196	0.7	0.0106	5.24e-01	1.0000	chr1	2387967	-	-
cg24479820	3.7	0.0153	1.69e-02	0.6443	chr1	2388073	-	-
cg01364621	1.2	0.0064	5.23e-02	0.8041	chr1	2389638	-	-
cg13556452	4.9	0.0328	1.34e-01	0.9192	chr1	2391241	-	-
cg07700843	0.6	0.0331	8.68e-01	1.0000	chr1	2391317	-	-
cg02850689	2.1	0.0211	3.29e-01	0.9869	chr1	2391347	-	-
cg07381283	0.5	0.0118	6.44e-01	1.0000	chr1	2391837	-	-
cg11332951	2.4	0.0134	6.9e-02	0.8409	chr1	2396472	-	-
cg24301290	0.9	0.0189	6.31e-01	1.0000	chr1	2397537	-	-
cg07552569	-0.6	0.0243	7.95e-01	1.0000	chr1	2398204	PLCH2	TSS1500
cg17008066	0.3	0.0113	8.04e-01	1.0000	chr1	2398400	PLCH2	TSS1500
cg25544686	-0.4	0.0044	3.35e-01	0.9873	chr1	2398826	PLCH2	TSS200
cg16578609	-0.2	0.0278	9.43e-01	1.0000	chr1	2399051	-	-
cg12929805	-1.8	0.0143	2.16e-01	0.9621	chr1	2399054	-	-
cg05888192	0.8	0.0156	6.08e-01	1.0000	chr1	2399691	PLCH2	Body
cg15465501	-1	0.0115	3.61e-01	0.9912	chr1	2403699	-	-
cg14508832	0.4	0.0100	6.99e-01	1.0000	chr1	2404894	-	-
cg10716120	0.4	0.0083	6.08e-01	1.0000	chr1	2406721	PLCH2	TSS1500
cg20066001	0.2	0.0105	8.3e-01	1.0000	chr1	2406733	PLCH2	TSS1500
cg04847649	0.2	0.0092	8.27e-01	1.0000	chr1	2406795	PLCH2	TSS1500
cg11229415	0	0.0130	9.8e-01	1.0000	chr1	2407652	PLCH2	TSS200
cg21285056	0.7	0.0073	3.58e-01	0.9907	chr1	2407718	PLCH2	TSS200
cg20351495	2.1	0.0082	1.01e-02	0.5711	chr1	2408494	PLCH2	Body
cg01486818	0.4	0.0169	7.98e-01	1.0000	chr1	2409335	PLCH2	Body
cg09336794	-0.1	0.0095	9.22e-01	1.0000	chr1	2409339	PLCH2	Body
cg01645548	1.3	0.0173	4.42e-01	0.9984	chr1	2409758	PLCH2	Body
cg01022121	2.3	0.0244	3.56e-01	0.9902	chr1	2410885	PLCH2	Body
cg10129768	1.3	0.0130	3.12e-01	0.9846	chr1	2411004	PLCH2	Body
cg07821364	3.5	0.0178	5.08e-02	0.8007	chr1	2411137	PLCH2	Body
cg20739281	2.4	0.0274	3.77e-01	0.9924	chr1	2411240	PLCH2	Body
cg17918280	0.9	0.0162	5.97e-01	1.0000	chr1	2411378	PLCH2	Body
cg04259720	0.1	0.0098	9.52e-01	1.0000	chr1	2411594	PLCH2	Body
cg06824523	0.1	0.0141	9.67e-01	1.0000	chr1	2411612	PLCH2	Body
cg19760917	-1.7	0.0117	1.47e-01	0.9301	chr1	2411643	PLCH2	Body
cg00546248	3.2	0.0179	7.36e-02	0.8511	chr1	2412743	PLCH2	Body
cg03847348	3.3	0.0179	6.43e-02	0.8319	chr1	2413705	PLCH2	Body
cg11211498	-1.4	0.0140	3.08e-01	0.9840	chr1	2415725	PLCH2	Body
cg16184758	1.8	0.0124	1.41e-01	0.9258	chr1	2415915	PLCH2	Body
cg26267852	0.4	0.0068	5.35e-01	1.0000	chr1	2418450	PLCH2	Body
cg17573441	0.9	0.0056	1.11e-01	0.8988	chr1	2419059	PLCH2	Body
cg05005791	-0.2	0.0064	7.88e-01	1.0000	chr1	2421841	PLCH2	Body
cg18023674	2.1	0.0176	2.41e-01	0.9711	chr1	2424003	PLCH2	Body
cg08039751	1.1	0.0135	4.08e-01	0.9963	chr1	2424656	PLCH2	Body
cg25678956	-0.7	0.0153	6.4e-01	1.0000	chr1	2424814	PLCH2	Body
cg05772532	-1.4	0.0143	3.3e-01	0.9872	chr1	2425011	PLCH2	Body
cg22495848	-0.4	0.0173	8.17e-01	1.0000	chr1	2425173	PLCH2	Body
cg17820022	1.2	0.0158	4.42e-01	0.9984	chr1	2425860	PLCH2	Body
cg08655953	2	0.0103	5.08e-02	0.8009	chr1	2425888	PLCH2	Body
cg11824422	1	0.0123	4.35e-01	0.9975	chr1	2426693	PLCH2	Body
cg02812087	-1.5	0.0159	3.35e-01	0.9876	chr1	2427079	PLCH2	Body
cg00314892	3.1	0.0098	1.43e-03	0.3232	chr1	2428080	PLCH2	Body
cg06944249	1.2	0.0112	3.01e-01	0.9830	chr1	2428270	PLCH2	Body
cg24902038	1.8	0.0127	1.51e-01	0.9328	chr1	2428882	PLCH2	Body
cg09185998	0.6	0.0216	7.74e-01	1.0000	chr1	2428936	PLCH2	Body
cg15824094	1.7	0.0120	1.46e-01	0.9294	chr1	2429005	PLCH2	Body
cg19371189	0.4	0.0059	5.49e-01	1.0000	chr1	2429059	PLCH2	ExonBnd;Body
cg17979046	2.6	0.0132	4.94e-02	0.7984	chr1	2429078	PLCH2	Body
cg11854493	-3	0.0173	8.58e-02	0.8721	chr1	2429996	PLCH2	Body
cg16031338	-0.2	0.0123	8.42e-01	1.0000	chr1	2430136	PLCH2	Body
cg05396298	2	0.0220	3.54e-01	0.9899	chr1	2430249	PLCH2	Body
cg24295985	-0.5	0.0109	6.74e-01	1.0000	chr1	2431385	PLCH2	Body
cg00153101	-0.3	0.0201	8.73e-01	1.0000	chr1	2431753	PLCH2	Body
cg15627072	-0.7	0.0106	5.3e-01	1.0000	chr1	2432621	PLCH2	Body
cg14941600	0.2	0.0122	8.45e-01	1.0000	chr1	2433060	PLCH2	Body
cg00722329	0	0.0177	9.79e-01	1.0000	chr1	2433226	PLCH2	Body
cg26783079	4.3	0.0259	9.96e-02	0.8873	chr1	2434058	PLCH2	Body
cg12644668	0.7	0.0139	6.31e-01	1.0000	chr1	2434215	PLCH2	Body
cg00373616	1.3	0.0157	4.05e-01	0.9963	chr1	2434487	PLCH2	Body
cg06350196	-2.5	0.0162	1.3e-01	0.9156	chr1	2435087	PLCH2	Body
cg24314879	-3.4	0.0137	1.35e-02	0.6119	chr1	2435236	PLCH2	Body
cg08615111	-1.1	0.0130	4.12e-01	0.9963	chr1	2435555	PLCH2	Body
cg19911801	-1.5	0.0145	2.97e-01	0.9826	chr1	2435632	PLCH2	Body
cg06322310	-3.3	0.0121	6.68e-03	0.5158	chr1	2436214	PLCH2	Body
cg10961249	0.1	0.0198	9.67e-01	1.0000	chr1	2436883	PLCH2	3'UTR
cg25037677	-1.5	0.0160	3.55e-01	0.9901	chr1	2437047	-	-
cg24551418	-0.4	0.0097	6.46e-01	1.0000	chr1	2437112	-	-
cg05697866	-1	0.0137	4.58e-01	0.9993	chr1	2437200	-	-
cg15574442	-0.6	0.0152	6.81e-01	1.0000	chr1	2437658	-	-
cg00259279	0.7	0.0150	6.2e-01	1.0000	chr1	2439424	-	-
cg10146326	-2.4	0.0146	1.02e-01	0.8897	chr1	2439901	-	-
cg07944745	-0.1	0.0157	9.53e-01	1.0000	chr1	2439929	-	-
cg06545477	-1.7	0.0074	2.46e-02	0.6960	chr1	2440127	PANK4	3'UTR
cg25140345	1.3	0.0052	1.05e-02	0.5748	chr1	2440291	PANK4	Body
cg24530610	-0.3	0.0053	5.26e-01	1.0000	chr1	2440596	PANK4	Body
cg09182996	1.1	0.0122	3.74e-01	0.9923	chr1	2443284	PANK4	Body
cg00024198	-0.2	0.0036	5.22e-01	1.0000	chr1	2443577	PANK4	Body
cg04664622	0.2	0.0104	8.28e-01	1.0000	chr1	2444515	PANK4	Body
cg02083536	1.2	0.0114	2.91e-01	0.9823	chr1	2445356	PANK4	Body
cg20003329	-0.8	0.0071	2.78e-01	0.9806	chr1	2446681	PANK4	Body
cg20950978	-0.2	0.0107	8.38e-01	1.0000	chr1	2446982	PANK4	Body
cg00301619	-0.7	0.0052	2.07e-01	0.9587	chr1	2447390	PANK4	Body
cg10321120	-0.4	0.0046	4.2e-01	0.9967	chr1	2448939	PANK4	Body
cg19713963	0	0.0062	9.72e-01	1.0000	chr1	2449985	PANK4	Body
cg25993158	-0.6	0.0080	4.68e-01	0.9995	chr1	2450205	PANK4	Body
cg08418375	0.9	0.0101	3.57e-01	0.9905	chr1	2451039	PANK4	Body
cg17797446	1	0.0148	5.12e-01	1.0000	chr1	2451404	PANK4	Body
cg24046159	0.6	0.0049	2.02e-01	0.9572	chr1	2452167	PANK4	Body
cg14205868	-1.2	0.0086	1.67e-01	0.9430	chr1	2452321	PANK4	Body
cg09828310	-1.3	0.0135	3.37e-01	0.9878	chr1	2452844	PANK4	Body
cg11824266	0.5	0.0081	5.08e-01	1.0000	chr1	2453639	PANK4	Body
cg09245989	-5.6	0.0159	4.39e-04	0.2189	chr1	2454811	PANK4	Body
cg06866616	-1.3	0.0101	1.92e-01	0.9533	chr1	2455264	PANK4	Body
cg00295182	1.3	0.0273	6.25e-01	1.0000	chr1	2456436	PANK4	Body
cg17445605	0	0.0057	9.62e-01	1.0000	chr1	2458226	PANK4	TSS200
cg09044743	-0.2	0.0041	6.24e-01	1.0000	chr1	2458238	PANK4	TSS1500
cg08153752	-0.5	0.0069	4.89e-01	1.0000	chr1	2458258	PANK4	TSS1500
cg06186150	1	0.0115	3.84e-01	0.9937	chr1	2458298	PANK4	TSS1500
cg17128799	0.5	0.0272	8.47e-01	1.0000	chr1	2458466	PANK4	TSS1500
cg02611001	1.1	0.0151	4.52e-01	0.9993	chr1	2458506	PANK4	TSS1500
cg25386426	0	0.0072	9.89e-01	1.0000	chr1	2459224	PANK4	TSS1500
cg02483661	0.2	0.0216	9.34e-01	1.0000	chr1	2460621	HES5	3'UTR
cg06231244	0.5	0.0104	6.16e-01	1.0000	chr1	2460761	HES5	3'UTR
cg05697909	0.4	0.0114	7.26e-01	1.0000	chr1	2462364	HES5	TSS1500
cg13102889	0.6	0.0082	4.76e-01	1.0000	chr1	2463136	HES5	TSS1500
cg27573975	-0.1	0.0155	9.58e-01	1.0000	chr1	2463873	-	-
cg09934343	2.2	0.0111	4.57e-02	0.7879	chr1	2464996	-	-
cg15678662	1.1	0.0150	4.68e-01	0.9994	chr1	2465544	-	-
cg10061384	2.6	0.0134	5.17e-02	0.8027	chr1	2466275	-	-
cg06415891	-1.1	0.0191	5.52e-01	1.0000	chr1	2467096	-	-
cg20816361	2	0.0199	3.27e-01	0.9866	chr1	2467100	-	-
cg12443001	2.4	0.0130	6.18e-02	0.8257	chr1	2467281	-	-
cg14562327	2.5	0.0186	1.87e-01	0.9512	chr1	2469506	-	-
cg01806151	0.4	0.0181	8.17e-01	1.0000	chr1	2470965	-	-
cg04835685	-1.1	0.0109	3.16e-01	0.9851	chr1	2474539	-	-
cg08535779	-0.1	0.0107	8.96e-01	1.0000	chr1	2475961	-	-
cg01692088	-2.3	0.0129	6.8e-02	0.8394	chr1	2476749	-	-
cg05392440	0.1	0.0069	9.09e-01	1.0000	chr1	2478653	-	-
cg26785823	2	0.0077	8.31e-03	0.5449	chr1	2482001	LOC115110	Body
cg24593363	3	0.0089	6.05e-04	0.2452	chr1	2482848	LOC115110	Body
cg10700847	0.9	0.0138	5.18e-01	1.0000	chr1	2483727	LOC115110	Body
cg25882493	2.2	0.0191	2.54e-01	0.9753	chr1	2483742	LOC115110	Body
cg06239131	0.5	0.0202	7.9e-01	1.0000	chr1	2483786	LOC115110	Body
cg03988595	0	0.0154	9.87e-01	1.0000	chr1	2483933	LOC115110	Body
cg06441116	-1.3	0.0188	5.07e-01	1.0000	chr1	2500814	-	-
cg10220117	0	0.0101	9.87e-01	1.0000	chr1	2501853	-	-
cg07817856	0.2	0.0041	5.49e-01	1.0000	chr1	2501937	-	-
cg01688755	2.4	0.0133	6.66e-02	0.8364	chr1	2505158	LOC100996583	Body
cg15726055	1.3	0.0045	5.39e-03	0.4837	chr1	2506027	-	-
cg01522891	0.2	0.0073	7.65e-01	1.0000	chr1	2507161	LOC100996583	Body
cg22948959	-0.4	0.0086	6.21e-01	1.0000	chr1	2509272	-	-
cg10109776	1.5	0.0207	4.67e-01	0.9994	chr1	2510071	LOC100996583	Body
cg11876074	0.1	0.0025	6.28e-01	1.0000	chr1	2511165	LOC100996583	Body
cg26440811	-2	0.0056	2.97e-04	0.1904	chr1	2511644	LOC100996583	Body
cg27147112	0.2	0.0061	7.97e-01	1.0000	chr1	2512285	LOC100996583	Body
cg13221681	0.3	0.0251	9.13e-01	1.0000	chr1	2514619	-	-
cg02393107	0.5	0.0206	8.07e-01	1.0000	chr1	2515692	-	-
cg00205605	-0.2	0.0215	9.08e-01	1.0000	chr1	2516401	-	-
cg02292066	0.7	0.0079	3.42e-01	0.9884	chr1	2518269	C1orf93	5'UTR;1stExon
cg21290290	-0.1	0.0098	8.97e-01	1.0000	chr1	2518275	C1orf93	5'UTR;1stExon
cg06776422	0.4	0.0039	3.52e-01	0.9896	chr1	2521842	C1orf93	3'UTR
cg07563069	0.3	0.0110	7.78e-01	1.0000	chr1	2522330	MMEL1;C1orf93	3'UTR
cg19633487	-1.4	0.0091	1.19e-01	0.9073	chr1	2522370	MMEL1;C1orf93	3'UTR
cg18932078	3.6	0.0317	2.61e-01	0.9773	chr1	2524107	MMEL1	Body
cg21621858	3	0.0266	2.54e-01	0.9753	chr1	2524280	MMEL1	ExonBnd;Body
cg10314909	0.4	0.0126	7.44e-01	1.0000	chr1	2524890	MMEL1	Body
cg00695391	0.6	0.0135	6.66e-01	1.0000	chr1	2525548	MMEL1	Body
cg00492341	-1.5	0.0215	4.89e-01	1.0000	chr1	2526950	MMEL1	Body
cg03401452	0	0.0088	9.78e-01	1.0000	chr1	2527502	MMEL1	Body
cg17740752	4.2	0.0208	4.58e-02	0.7884	chr1	2529902	MMEL1	Body
cg08030037	-1.5	0.0091	1.05e-01	0.8934	chr1	2535258	MMEL1	Body
cg06446824	1.9	0.0107	8.38e-02	0.8691	chr1	2535440	MMEL1	Body
cg09105687	1.5	0.0063	1.51e-02	0.6276	chr1	2536647	MMEL1	Body
cg14834391	0.6	0.0051	2.24e-01	0.9652	chr1	2537342	MMEL1	Body
cg22489883	2.1	0.0087	1.59e-02	0.6361	chr1	2537547	MMEL1	Body
cg04890237	1.6	0.0163	3.26e-01	0.9866	chr1	2537585	MMEL1	Body
cg21929781	0.2	0.0097	8.59e-01	1.0000	chr1	2537748	MMEL1	Body
cg01075559	0.4	0.0045	3.6e-01	0.9912	chr1	2537774	MMEL1	Body
cg21389723	1.5	0.0095	1.07e-01	0.8947	chr1	2541073	MMEL1	Body
cg17843887	0.9	0.0194	6.6e-01	1.0000	chr1	2542359	MMEL1	Body
cg24688471	-1.9	0.0084	2.16e-02	0.6777	chr1	2542815	MMEL1	Body
cg04678404	0	0.0088	9.85e-01	1.0000	chr1	2547849	MMEL1	Body
cg10518212	-0.5	0.0089	5.47e-01	1.0000	chr1	2548288	MMEL1	Body
cg15585866	2	0.0081	1.32e-02	0.6080	chr1	2553766	MMEL1	Body
cg04200292	1.8	0.0085	3.7e-02	0.7582	chr1	2555305	MMEL1	Body
cg01444797	1	0.0098	2.88e-01	0.9816	chr1	2556817	MMEL1	Body
cg12750103	-0.3	0.0225	8.9e-01	1.0000	chr1	2559320	MMEL1	Body
cg05838104	0.4	0.0176	8.11e-01	1.0000	chr1	2559371	MMEL1	Body
cg23606171	-2.1	0.0233	3.78e-01	0.9926	chr1	2559822	MMEL1	Body
cg05874270	0.5	0.0126	6.71e-01	1.0000	chr1	2559893	MMEL1	Body
cg14510359	-0.7	0.0062	2.32e-01	0.9681	chr1	2559930	MMEL1	Body
cg11677857	-0.8	0.0084	3.39e-01	0.9878	chr1	2560350	MMEL1	Body
cg21391741	-3.3	0.0150	2.63e-02	0.7072	chr1	2561054	MMEL1	5'UTR
cg13804377	2	0.0181	2.58e-01	0.9762	chr1	2561122	MMEL1	5'UTR
cg26265410	-1	0.0186	5.92e-01	1.0000	chr1	2561439	MMEL1	5'UTR
cg21274363	0.2	0.0075	7.47e-01	1.0000	chr1	2561796	MMEL1	5'UTR
cg11405194	1.2	0.0114	3.03e-01	0.9836	chr1	2562662	MMEL1	5'UTR
cg04526324	0.5	0.0145	7.15e-01	1.0000	chr1	2562819	MMEL1	5'UTR
cg27642744	0.2	0.0087	8.5e-01	1.0000	chr1	2563915	MMEL1	5'UTR
cg19633446	2.8	0.0121	1.88e-02	0.6593	chr1	2563952	MMEL1	5'UTR
cg16022081	0.4	0.0073	5.75e-01	1.0000	chr1	2564329	MMEL1	1stExon;5'UTR
cg21162779	2.4	0.0109	2.83e-02	0.7180	chr1	2564998	MMEL1	TSS1500
cg16081502	0.8	0.0048	1.02e-01	0.8896	chr1	2565038	MMEL1	TSS1500
cg13941555	0.7	0.0193	7.12e-01	1.0000	chr1	2565265	MMEL1	TSS1500
cg04563718	4.8	0.0113	2.05e-05	0.0674	chr1	2565777	MMEL1	TSS1500
cg17429686	-1.9	0.0148	1.97e-01	0.9553	chr1	2571229	-	-
cg04276316	-1	0.0102	3.2e-01	0.9857	chr1	2572242	-	-
cg00804934	0.9	0.0122	4.8e-01	1.0000	chr1	2572713	-	-
cg04995493	1.1	0.0073	1.26e-01	0.9131	chr1	2572909	-	-
cg04581538	-4	0.0242	9.49e-02	0.8824	chr1	2578470	TTC34	Body
cg15663258	-1	0.0713	8.92e-01	1.0000	chr1	2582877	TTC34	Body
cg18854424	2.5	0.0150	9.78e-02	0.8854	chr1	2615690	-	-
cg00070241	0	0.0098	9.7e-01	1.0000	chr1	2631547	TTC34	Body
cg21584800	0.1	0.0254	9.73e-01	1.0000	chr1	2689171	-	-
cg03140480	2.2	0.0162	1.78e-01	0.9475	chr1	2703494	-	-
cg02328713	1.5	0.0256	5.54e-01	1.0000	chr1	2704354	-	-
cg15080866	-2.8	0.0253	2.7e-01	0.9792	chr1	2705124	-	-
cg12085977	-6.5	0.0246	8.19e-03	0.5425	chr1	2705733	-	-
cg13205528	-0.8	0.0165	6.1e-01	1.0000	chr1	2705849	-	-
cg05442408	0.3	0.0045	4.66e-01	0.9994	chr1	2706173	-	-
cg03841151	-1.5	0.0091	9.53e-02	0.8827	chr1	2706261	TTC34	TSS200
cg06629702	0.7	0.0322	8.38e-01	1.0000	chr1	2706960	-	-
cg04866029	1	0.0181	5.85e-01	1.0000	chr1	2707161	-	-
cg16355115	2.1	0.0221	3.38e-01	0.9878	chr1	2707382	TTC34	TSS1500
cg15851331	3.1	0.0196	1.12e-01	0.8998	chr1	2707514	TTC34	TSS1500
cg00216166	1.3	0.0147	3.66e-01	0.9915	chr1	2707569	TTC34	TSS1500
cg12593176	1.4	0.0196	4.79e-01	1.0000	chr1	2707573	-	-
cg21420674	-1.2	0.0209	5.59e-01	1.0000	chr1	2713926	-	-
cg18108844	1.4	0.0094	1.26e-01	0.9132	chr1	2716235	-	-
cg09475276	0.4	0.0098	6.92e-01	1.0000	chr1	2716965	-	-
cg14216876	0.8	0.0132	5.51e-01	1.0000	chr1	2717193	-	-
cg13463719	1.3	0.0182	4.87e-01	1.0000	chr1	2717754	-	-
cg08142858	1.5	0.0104	1.49e-01	0.9314	chr1	2718742	-	-
cg17822266	-1.1	0.0091	2.19e-01	0.9635	chr1	2720087	-	-
cg12075502	0.4	0.0134	7.6e-01	1.0000	chr1	2720491	-	-
cg02569142	1.1	0.0110	3.29e-01	0.9869	chr1	2720831	-	-
cg02230408	-0.6	0.0107	6.05e-01	1.0000	chr1	2722326	-	-
cg25216300	-2.3	0.0226	3.05e-01	0.9839	chr1	2722739	-	-
cg24074480	-3.1	0.0124	1.14e-02	0.5888	chr1	2723015	-	-
cg02975102	-0.9	0.0166	5.76e-01	1.0000	chr1	2723048	-	-
cg17455297	-4.1	0.0206	4.75e-02	0.7945	chr1	2723217	-	-
cg20744353	-1.1	0.0119	3.52e-01	0.9895	chr1	2724584	-	-
cg14086822	1.3	0.0188	4.76e-01	1.0000	chr1	2724609	-	-
cg06895313	1.6	0.0089	6.67e-02	0.8364	chr1	2724826	-	-
cg13687348	-0.2	0.0068	7.9e-01	1.0000	chr1	2725131	-	-
cg01433109	0.5	0.0083	5.27e-01	1.0000	chr1	2725631	-	-
cg20136609	2.1	0.0077	7.47e-03	0.5316	chr1	2725823	-	-
cg24312874	3.6	0.0154	1.96e-02	0.6628	chr1	2727945	-	-
cg21474628	-0.6	0.0119	5.91e-01	1.0000	chr1	2729430	-	-
cg01004918	3.5	0.0117	3.07e-03	0.4118	chr1	2731370	-	-
cg21608943	0.9	0.0296	7.68e-01	1.0000	chr1	2731575	-	-
cg03343681	2.8	0.0165	9.52e-02	0.8827	chr1	2731578	-	-
cg22608641	-0.2	0.0066	8.08e-01	1.0000	chr1	2731612	-	-
cg04287755	-0.8	0.0208	7.08e-01	1.0000	chr1	2732366	-	-
cg23930554	-0.2	0.0196	9.32e-01	1.0000	chr1	2733061	-	-
cg08624093	-0.1	0.0061	9.24e-01	1.0000	chr1	2733491	-	-
cg07559336	0.2	0.0049	7.44e-01	1.0000	chr1	2736680	-	-
cg10105681	-0.7	0.0141	6.43e-01	1.0000	chr1	2738746	-	-
cg26532664	1.7	0.0066	8.69e-03	0.5507	chr1	2739523	-	-
cg02477877	2.2	0.0177	2.19e-01	0.9636	chr1	2742207	-	-
cg25342642	3.7	0.0095	1.32e-04	0.1406	chr1	2743491	-	-
cg14807796	1.4	0.0089	1.21e-01	0.9086	chr1	2746906	-	-
cg18636485	3.9	0.0131	3.26e-03	0.4187	chr1	2747864	-	-
cg16250997	1.4	0.0100	1.5e-01	0.9322	chr1	2748981	-	-
cg06711333	1.6	0.0111	1.53e-01	0.9342	chr1	2750406	-	-
cg08165969	1.6	0.0130	2.3e-01	0.9672	chr1	2751152	-	-
cg03747657	-0.2	0.0139	8.93e-01	1.0000	chr1	2751217	-	-
cg13428681	0.5	0.0150	7.39e-01	1.0000	chr1	2756210	-	-
cg15644634	-1	0.0383	7.96e-01	1.0000	chr1	2757162	-	-
cg03976856	0.6	0.0115	5.8e-01	1.0000	chr1	2764669	-	-
cg11377464	-0.1	0.0077	8.47e-01	1.0000	chr1	2766719	-	-
cg18181363	0.8	0.0103	4.65e-01	0.9994	chr1	2766788	-	-
cg12284465	1	0.0063	1.3e-01	0.9151	chr1	2766872	-	-
cg22615275	-0.3	0.0060	6.14e-01	1.0000	chr1	2767081	-	-
cg15836046	-1	0.0249	6.99e-01	1.0000	chr1	2767242	-	-
cg11632501	-1.1	0.0304	7.26e-01	1.0000	chr1	2767309	-	-
cg17987728	3.2	0.0146	2.76e-02	0.7147	chr1	2770471	-	-
cg24484895	0.3	0.0102	7.35e-01	1.0000	chr1	2771846	-	-
cg08832782	-3.2	0.0156	4.28e-02	0.7791	chr1	2771967	-	-
cg01242872	0.4	0.0149	8e-01	1.0000	chr1	2772127	-	-
cg13923696	2.7	0.0344	4.25e-01	0.9971	chr1	2772212	-	-
cg07230639	1.3	0.0146	3.85e-01	0.9937	chr1	2772363	-	-
cg03742273	0.2	0.0143	8.61e-01	1.0000	chr1	2772664	-	-
cg09173636	-1	0.0065	1.11e-01	0.8998	chr1	2775387	-	-
cg03281194	-0.1	0.0138	9.22e-01	1.0000	chr1	2776972	-	-
cg11804692	1.4	0.0078	6.28e-02	0.8286	chr1	2777158	-	-
cg24252695	1.3	0.0063	3.75e-02	0.7607	chr1	2777244	-	-
cg22486046	-0.8	0.0077	3.11e-01	0.9843	chr1	2777505	-	-
cg06853416	2.4	0.0274	3.8e-01	0.9930	chr1	2778841	-	-
cg18163442	-0.7	0.0126	5.77e-01	1.0000	chr1	2779061	-	-
cg15030449	-1.2	0.0161	4.51e-01	0.9993	chr1	2780395	-	-
cg18141902	3	0.0124	1.67e-02	0.6433	chr1	2781275	-	-
cg03039243	1.7	0.0088	5.12e-02	0.8019	chr1	2782699	-	-
cg07906828	-0.4	0.0241	8.55e-01	1.0000	chr1	2782967	-	-
cg00698169	1.7	0.0151	2.55e-01	0.9753	chr1	2784666	-	-
cg26262033	1.1	0.0046	2.15e-02	0.6767	chr1	2788902	-	-
cg06738239	1.8	0.0057	1.86e-03	0.3507	chr1	2789089	-	-
cg21570843	1.3	0.0154	4.06e-01	0.9963	chr1	2789896	-	-
cg15325070	-1.1	0.0121	3.65e-01	0.9914	chr1	2792704	-	-
cg04232360	-0.1	0.0104	9.09e-01	1.0000	chr1	2792744	-	-
cg09027255	2.8	0.0120	2.16e-02	0.6769	chr1	2796193	-	-
cg14839809	1.1	0.0056	4.31e-02	0.7804	chr1	2796325	-	-
cg07363144	2.3	0.0123	5.82e-02	0.8187	chr1	2796691	-	-
cg14790876	3.8	0.0170	2.49e-02	0.6983	chr1	2798280	-	-
cg16572957	-1	0.0119	3.8e-01	0.9931	chr1	2799354	-	-
cg20613432	0.4	0.0203	8.5e-01	1.0000	chr1	2799579	-	-
cg11414913	-0.9	0.0218	6.86e-01	1.0000	chr1	2799662	-	-
cg07788537	-0.2	0.0101	8.53e-01	1.0000	chr1	2799876	-	-
cg27390271	0.6	0.0107	5.91e-01	1.0000	chr1	2799917	-	-
cg22616417	0.8	0.0071	2.82e-01	0.9810	chr1	2800194	-	-
cg27442613	-1.4	0.0118	2.41e-01	0.9713	chr1	2801085	-	-
cg03543952	-2	0.0094	3.44e-02	0.7473	chr1	2801150	-	-
cg11712991	0	0.0087	9.94e-01	1.0000	chr1	2801389	-	-
cg04132000	2.1	0.0206	2.98e-01	0.9827	chr1	2802609	-	-
cg20848441	0.8	0.0107	4.6e-01	0.9994	chr1	2805150	-	-
cg10794874	1.2	0.0099	2.38e-01	0.9702	chr1	2806817	-	-
cg07363212	0.9	0.0141	5.34e-01	1.0000	chr1	2808880	-	-
cg06757928	2.9	0.0100	3.36e-03	0.4220	chr1	2811411	-	-
cg16115688	0.5	0.0107	6.48e-01	1.0000	chr1	2819993	-	-
[truncated: 472,530+ more rows]

## Sheet: Excel Table S3
Excel Table S3. CpGs within two significant differentially methylated regions (DMRs) with FDR < 0.05 and five additional DMRs with raw p-value < 10-5. Note: Not all of listed CpGs within DMRs was significantly associated with former smoking from epigenome-wide association study.
CpG ID	Beta	SE	p-Value	Chr	Pos	UCSC_RefGene_Name	UCSC_RefGene_Group
cg10122726	0.0280003	0.0082472	0.000685973	chr11	2746420	KCNQ1	Body
cg17305275	0.00886382	0.00550908	0.107628	chr11	2746675	KCNQ1	Body
cg03085335	0.0366059	0.0107231	0.000640783	chr11	2747204	KCNQ1	Body
cg19585248	0.0226145	0.00650317	0.000506191	chr7	75522467
cg15253698	0.0227917	0.00569316	6.24533e-05	chr7	75523398
cg08613631	0.0342247	0.00780249	1.15251e-05	chr14	100621848	DEGS2	Body
cg23076361	0.0368388	0.010944	0.000762307	chr14	100622050	DEGS2	Body
cg22050426	0.0600399	0.0182529	0.00100422	chr16	67233748	ELMO3	Body
cg21567548	0.034092	0.0209235	0.103235	chr16	67233786	ELMO3	Body
cg06494642	0.0560665	0.0161606	0.000521734	chr16	67233861	ELMO3	Body
cg01107874	0.0958198	0.022561	2.16511e-05	chr10	77165618	C10orf41	Body
cg19057830	0.0546897	0.01571	0.000499163	chr10	77165673	C10orf41	Body
cg10642548	0.0247221	0.00794561	0.00186192	chr10	77165750	C10orf41	Body
cg26371172	0.0151358	0.00450463	0.000779293	chr6	29454888	MAS1L	1stExon
cg25798600	-0.0077726	0.0213598	0.715941	chr6	29454954	MAS1L	1stExon
cg00237606	0.020939	0.0247254	0.397071	chr6	29455256	MAS1L	1stExon
cg25000210	0.0129409	0.0145319	0.373187	chr6	29455302	MAS1L	1stExon
cg04480313	0.0291418	0.0116734	0.0125453	chr6	29455322	MAS1L	1stExon
cg07511633	0.00476895	0.00320259	0.136463	chr6	29455331	MAS1L	1stExon
cg02547724	0.0117389	0.0237794	0.621548	chr6	29455365	MAS1L	1stExon
cg18281744	0.00754708	0.00298071	0.0113423	chr6	29455512	MAS1L	1stExon
cg01078434	0.013635	0.00406886	0.000805025	chr6	29455532	MAS1L	1stExon
cg03681383	0.0622653	0.0222561	0.0051472	chr12	25801522	IFLTD1	TSS200
cg01691592	0.0676315	0.0172081	8.48715e-05	chr12	25801556	LMNTD1	TSS200

## Sheet: Excel Table S4
Excel Table S4. Gene Ontology (GO) terms (FDR < 0.1) significantly associated with genes annotated to 376 CpGs that were associated with former smoking at raw p-value < 0.0001 from epigenome-wide association study. The epigenome-wide association study was adjusted for age at enrollment, ovarian stimulation protocol, and three surrogate variables. aThe intersection of genes that were present both …
GO term ID	GO term category	GO term description	FDR	Genea
GO:0005262	Biological process	calcium channel activity	0.0292051	PKD2L2/TRPM5/CACNA1D/RYR1/ANXA9/SLC24A1/CACNA1G/SLC24A4
GO:0015079	Biological process	potassium ion transmembrane transporter activity	0.0292051	KCNN3/KCNIP1/KCNQ1/TRPM5/SLC9A2/KCNK9/SLC24A1/KCNT1/SLC24A4
GO:0015085	Biological process	calcium ion transmembrane transporter activity	0.0292051	PKD2L2/TRPM5/CACNA1D/RYR1/ANXA9/SLC24A1/CACNA1G/SLC24A4
GO:0046873	Biological process	metal ion transmembrane transporter activity	0.0292051	PKD2L2/KCNN3/KCNIP1/KCNQ1/TRPM5/CACNA1D/RYR1/ANXA9/SLC9A2/KCNK9/SLC24A1/SLC5A11/CACNA1G/KCNT1/SLC24A4
GO:0005261	Biological process	cation channel activity	0.0292051	PKD2L2/KCNN3/KCNIP1/KCNQ1/TRPM5/CACNA1D/RYR1/ANXA9/KCNK9/SLC24A1/CACNA1G/KCNT1/SLC24A4
GO:0015267	Biological process	channel activity	0.0292051	PKD2L2/KCNN3/KCNIP1/KCNQ1/TRPM5/CACNA1D/RYR1/ANXA9/KCNK9/SLC24A1/AQP3/CACNA1G/KCNT1/SLC24A4/TMC5/ANO9
GO:0022803	Biological process	passive transmembrane transporter activity	0.0292051	PKD2L2/KCNN3/KCNIP1/KCNQ1/TRPM5/CACNA1D/RYR1/ANXA9/KCNK9/SLC24A1/AQP3/CACNA1G/KCNT1/SLC24A4/TMC5/ANO9
GO:00052621	Molecular function	calcium channel activity	0.0292051	PKD2L2/TRPM5/CACNA1D/RYR1/ANXA9/SLC24A1/CACNA1G/SLC24A4
GO:00150791	Molecular function	potassium ion transmembrane transporter activity	0.0292051	KCNN3/KCNIP1/KCNQ1/TRPM5/SLC9A2/KCNK9/SLC24A1/KCNT1/SLC24A4
GO:00150851	Molecular function	calcium ion transmembrane transporter activity	0.0292051	PKD2L2/TRPM5/CACNA1D/RYR1/ANXA9/SLC24A1/CACNA1G/SLC24A4
GO:00468731	Molecular function	metal ion transmembrane transporter activity	0.0292051	PKD2L2/KCNN3/KCNIP1/KCNQ1/TRPM5/CACNA1D/RYR1/ANXA9/SLC9A2/KCNK9/SLC24A1/SLC5A11/CACNA1G/KCNT1/SLC24A4
GO:00052611	Molecular function	cation channel activity	0.0292051	PKD2L2/KCNN3/KCNIP1/KCNQ1/TRPM5/CACNA1D/RYR1/ANXA9/KCNK9/SLC24A1/CACNA1G/KCNT1/SLC24A4
GO:00152671	Molecular function	channel activity	0.0292051	PKD2L2/KCNN3/KCNIP1/KCNQ1/TRPM5/CACNA1D/RYR1/ANXA9/KCNK9/SLC24A1/AQP3/CACNA1G/KCNT1/SLC24A4/TMC5/ANO9
GO:00228031	Molecular function	passive transmembrane transporter activity	0.0292051	PKD2L2/KCNN3/KCNIP1/KCNQ1/TRPM5/CACNA1D/RYR1/ANXA9/KCNK9/SLC24A1/AQP3/CACNA1G/KCNT1/SLC24A4/TMC5/ANO9
GO:0005216	Molecular function	ion channel activity	0.0292051	PKD2L2/KCNN3/KCNIP1/KCNQ1/TRPM5/CACNA1D/RYR1/ANXA9/KCNK9/SLC24A1/CACNA1G/KCNT1/SLC24A4/TMC5/ANO9
GO:0015298	Molecular function	solute:cation antiporter activity	0.039277	SLC9A2/SLC24A1/SLC22A18/SLC24A4
GO:0022821	Molecular function	solute:potassium antiporter activity	0.039277	SLC9A2/SLC24A1/SLC24A4
GO:0005244	Molecular function	voltage-gated ion channel activity	0.039277	KCNN3/KCNIP1/KCNQ1/TRPM5/CACNA1D/RYR1/KCNK9/CACNA1G/KCNT1
GO:0022832	Molecular function	voltage-gated channel activity	0.039277	KCNN3/KCNIP1/KCNQ1/TRPM5/CACNA1D/RYR1/KCNK9/CACNA1G/KCNT1
GO:0003925	Molecular function	G protein activity	0.0538393	RAB4A/RAP1A/RHOA/HRAS
GO:0022839	Molecular function	ion gated channel activity	0.0660041	KCNN3/TRPM5/KCNT1/ANO9
GO:0019003	Molecular function	GDP binding	0.0660041	RAB4A/GNAT1/RAP1A/RHOA/HRAS
GO:0022843	Molecular function	voltage-gated cation channel activity	0.0660041	KCNN3/KCNQ1/CACNA1D/RYR1/KCNK9/CACNA1G/KCNT1
GO:0016903	Molecular function	oxidoreductase activity, acting on the aldehyde or oxo group of donors	0.0692956	ALDH1L1/OGDHL/DHTKD1/ALDH3A1

## Sheet: Excel Table S5
Excel Table S5. Associations between significant CpGs from epigenome-wide association study (FDR < 0.5) and the time since smoking cessation among 15 former smokers. We regressed methylation levels at each significant CpG on time since quitting smoking (years) and three surrogate variables. Note: CI, confidence interval; SD, standard deviation.
CpG ID	Coefficients	SD	t-Value	p-Value
cg04254052	-0.00561654	0.002	-3.725	0.004
cg13487862	0.00345111	0.001	3.388	0.007
cg22875371	-0.00426857	0.002	-2.696	0.022
cg27289628	-0.00409678	0.002	-2.623	0.025
cg02916409	-0.00305583	0.002	-2.028	0.07
cg25509259	-0.00112644	0.001	-1.887	0.089
cg18287616	-0.00079265	0	-1.835	0.096
cg18005945	0.0028312	0.002	1.825	0.098
cg27651220	-0.00183452	0.001	-1.813	0.1
cg17254229	-0.00100147	0.001	-1.802	0.102
cg25711701	-0.00347169	0.002	-1.794	0.103
cg17010296	0.00335932	0.002	1.651	0.13
cg12914013	0.00187908	0.001	1.647	0.131
cg13820939	-0.00332293	0.002	-1.565	0.149
cg00114159	-0.00206442	0.001	-1.562	0.149
cg05301556	-0.00333561	0.002	-1.529	0.157
cg11499629	-0.00203565	0.001	-1.529	0.157
cg18739740	-0.00119447	0.001	-1.502	0.164
cg00516966	0.00306307	0.002	1.478	0.17
cg04929165	-0.000565318	0	-1.475	0.171
cg21754210	-0.000831662	0.001	-1.44	0.18
cg13494951	0.00283309	0.002	1.397	0.193
cg18285819	-0.000988594	0.001	-1.317	0.217
cg01564661	0.00412776	0.003	1.306	0.221
cg03487739	-0.00047048	0	-1.206	0.256
cg07422861	-0.00216418	0.002	-1.195	0.26
cg19745317	-0.00175732	0.001	-1.183	0.264
cg06727198	-0.00115081	0.001	-1.128	0.286
cg07099998	-0.00222399	0.002	-1.098	0.298
cg04584894	-0.00223848	0.002	-1.08	0.305
cg11340260	-0.00127568	0.001	-1.017	0.333
cg18721888	-0.00176988	0.002	-0.987	0.347
cg08448219	-0.000657918	0.001	-0.961	0.359
cg01159097	-0.000894811	0.001	-0.925	0.377
cg14957346	-0.00162322	0.002	-0.918	0.38
cg25899595	0.00100686	0.001	0.915	0.382
cg03264995	-0.00151426	0.002	-0.888	0.395
cg22949562	0.00229037	0.003	0.864	0.408
cg18842704	-0.000718213	0.001	-0.857	0.411
cg06555548	0.00264536	0.003	0.763	0.463
cg21757542	0.00106864	0.002	0.64	0.536
cg12256336	0.00119292	0.002	0.625	0.546
cg07686906	-0.00139257	0.002	-0.621	0.549
cg06370827	-0.0015757	0.003	-0.616	0.551
cg11724156	-0.00133061	0.002	-0.602	0.561
cg14635406	0.00141789	0.002	0.591	0.567
cg00961944	0.000987855	0.002	0.575	0.578
cg19308930	-0.00192731	0.003	-0.572	0.58
cg11167993	-0.000942137	0.002	-0.565	0.584
cg23667572	0.000680399	0.001	0.553	0.592
cg00181889	0.000437569	0.001	0.549	0.595
cg14371439	0.000663152	0.001	0.549	0.595
cg02287693	0.00118539	0.002	0.542	0.6
cg15611112	0.000911751	0.002	0.534	0.605
cg13914417	0.00109945	0.002	0.531	0.607
cg12905788	0.00127307	0.003	0.48	0.642
cg16118778	-0.000261442	0.001	-0.466	0.651
cg13894889	0.000529146	0.001	0.463	0.653
cg03261040	-0.0011023	0.003	-0.43	0.676
cg25388562	0.000632751	0.002	0.39	0.704
cg26938013	0.000516477	0.001	0.356	0.729
cg24966502	-0.00103426	0.003	-0.348	0.735
cg18700199	-0.000401342	0.001	-0.307	0.765
cg18561676	0.000626238	0.002	0.293	0.775
cg22892428	-0.000214252	0.001	-0.293	0.776
cg20127288	0.000453467	0.002	0.26	0.8
cg01957971	0.000303	0.001	0.241	0.815
cg15733603	-0.000762798	0.003	-0.235	0.819
cg13388131	-0.000173222	0.001	-0.233	0.821
cg00336934	-0.000453117	0.002	-0.211	0.837
cg19753641	0.000398537	0.002	0.189	0.854
cg13993643	0.000784306	0.004	0.184	0.858
cg11062120	-0.000188149	0.001	-0.181	0.86
cg14108079	0.000283579	0.002	0.15	0.884
cg26118821	-0.000236067	0.002	-0.134	0.896
cg08028026	-0.000250161	0.002	-0.132	0.897
cg13721464	4.42e-05	0.001	0.066	0.949
cg19981005	3.48e-05	0.001	0.032	0.975
cg05552223	-2.99e-05	0.001	-0.031	0.976
cg22675767	2.16e-05	0.001	0.026	0.98
cg12660092	2.88e-05	0.002	0.018	0.986
